# Supplementary material for: [3]Ferrocenophan-1-one
Source: Acta Crystallogr Sect E Struct Rep Online. 2008 Jul 23;64(Pt 8):m1061. doi: 10.1107/S1600536808022927 (PMC2961974; doi:10.1107/S1600536808022927)
Supplement: Supplementary file 1 [file e-64-m1061-sup1.cif]

##############################################################################
###                                                                        ###
###        Electronic paper (Acta Crystallographica Section E)             ###
###                                                                        ###
##############################################################################
#                                                                            #
# This CIF contains the data in a paper accepted for publication in Acta     #
# Crystallographica Section E. It conforms to the requirements of Notes      #
# for Authors for Section E, and has been peer reviewed under the auspices   #
# of the IUCr Commission on Journals.                                        #
#                                                                            #
# Full details of the Crystallographic Information File format               #
# are given in the paper "The Crystallographic Information File (CIF):       #
# a New Standard Archive File for Crystallography" by S. R. Hall, F. H.      #
# Allen and I. D. Brown [Acta Cryst. (1991), A47, 655-685].                  #
#                                                                            #
# The current version of the core CIF dictionary is obtainable from          #
# ftp://ftp.iucr.org/pub/cif_core.dic. The current version number is 2.4.    #
#                                                                            #
# Software is freely available for graphical display of the structure(s) in  #
# this CIF.  For information consult the CIF home page http://www.iucr.org/  #
# cif/home.html                                                              #
#                                                                            #
# This file may be used for bona fide research purposes within the           #
# scientific community so long as proper attribution is given to the journal # 
# article from which it was obtained.                                        #
#                                                                            #
##############################################################################
                                             
data_I
_audit_creation_method     SHELXL-97
_chemical_name_systematic
;
[3]ferrocenophan-1-one
;
_chemical_formula_moiety     'C13 H12 Fe O'
_chemical_formula_sum     'C13 H12 Fe O'
_chemical_formula_iupac     '[Fe (C13 H12 O)]'
_chemical_formula_weight     240.08
_symmetry_cell_setting     monoclinic
_symmetry_space_group_name_H-M     'P 21/c'
_symmetry_space_group_name_hall     '-P 2ybc'
loop_
    _symmetry_equiv_pos_as_xyz
    'x, y, z'
    '-x, y+1/2, -z+1/2'
    '-x, -y, -z'
    'x, -y-1/2, z-1/2'
_cell_length_a     5.77450(10)
_cell_length_b     7.3303(2)
_cell_length_c     22.8596(6)
_cell_angle_alpha     90.00
_cell_angle_beta     93.242(2)
_cell_angle_gamma     90.00
_cell_volume     966.07(4)
_cell_formula_units_Z     4
_cell_measurement_reflns_used     2391
_cell_measurement_theta_min     0.41
_cell_measurement_theta_max     27.48
_cell_measurement_temperature     150(2)
_exptl_crystal_description     block
_exptl_crystal_colour     'orange--red'
_exptl_crystal_size_max     0.38
_exptl_crystal_size_mid     0.30
_exptl_crystal_size_min     0.28
_exptl_crystal_density_diffrn     1.651
_exptl_crystal_density_meas     ?
_exptl_crystal_density_method     'not measured'
_exptl_crystal_F_000     496
_exptl_absorpt_coefficient_mu     1.523
_exptl_absorpt_correction_type     multi-scan
_exptl_absorpt_process_details     '(SORTAV; Blessing, 1995)'
_exptl_absorpt_correction_T_min     0.579
_exptl_absorpt_correction_T_max     0.660
_diffrn_ambient_temperature     150(2)
_diffrn_radiation_type     MoK\a
_diffrn_radiation_wavelength     0.71073
_diffrn_radiation_source     'fine-focus sealed tube'
_diffrn_radiation_monochromator     'horizontal graphite crystal'
_diffrn_measurement_device_type     'Nonius KappaCCD'
_diffrn_measurement_method     '\w and \p scans to fill the Ewald sphere'
_diffrn_detector_area_resol_mean     9.091
_diffrn_reflns_number     13397
_diffrn_reflns_av_R_equivalents     0.0316
_diffrn_reflns_av_sigmaI/netI     0.0325
_diffrn_reflns_theta_min     1.78
_diffrn_reflns_theta_max     27.49
_diffrn_reflns_theta_full     27.49
_diffrn_measured_fraction_theta_max     0.999
_diffrn_measured_fraction_theta_full     0.999
_diffrn_reflns_limit_h_min     -7
_diffrn_reflns_limit_h_max     7
_diffrn_reflns_limit_k_min     -9
_diffrn_reflns_limit_k_max     9
_diffrn_reflns_limit_l_min     -29
_diffrn_reflns_limit_l_max     29
_diffrn_standards_number     0
_refine_special_details
;
Refinement of <i>F</i>^2^ against all reflections. The weighted <i>R</i>-factor
<i>wR</i> and goodness of fit <i>S</i> are based on <i>F</i>^2^, conventional
<i>R</i>-factors <i>R</i> are based on <i>F</i>, with <i>F</i> set to zero for
negative <i>F</i>^2^. The threshold expression of <i>F</i>^2^ >
2\s(<i>F</i>^2^) is used only for calculating <i>R</i>-factors(gt) <i>etc</i>.
and is not relevant to the choice of reflections for refinement.
<i>R</i>-factors based on <i>F</i>^2^ are statistically about twice as large
as those based on <i>F</i>, and <i>R</i>- factors based on all data will be
even larger.
;
_reflns_number_total     2223
_reflns_number_gt     2102
_reflns_threshold_expression     I>2\s(I)
_refine_ls_structure_factor_coef     Fsqd
_refine_ls_matrix_type     full
_refine_ls_R_factor_all     0.0406
_refine_ls_R_factor_gt     0.0383
_refine_ls_wR_factor_gt     0.0950
_refine_ls_wR_factor_ref     0.0958
_refine_ls_goodness_of_fit_ref     1.312
_refine_ls_restrained_S_all     1.312
_refine_ls_number_reflns     2223
_refine_ls_number_parameters     136
_refine_ls_number_restraints     0
_refine_ls_hydrogen_treatment     constr
_refine_ls_weighting_scheme     calc
_refine_ls_weighting_details
                      'calc w=1/[\s^2^(Fo^2^)+2.5298P] where P=(Fo^2^+2Fc^2^)/3'
_atom_sites_solution_hydrogens     geom
_atom_sites_solution_primary     direct
_atom_sites_solution_secondary     difmap
_refine_ls_shift/su_max     0.000
_refine_ls_shift/su_mean     0.000
_refine_diff_density_max     0.532
_refine_diff_density_min     -0.382
_refine_ls_extinction_method     none
loop_
    _atom_type_symbol
    _atom_type_description
    _atom_type_scat_dispersion_real
    _atom_type_scat_dispersion_imag
    _atom_type_scat_source
    'C' 'C' 0.0033 0.0016
                         'International Tables Vol C Tables 4.2.6.8 and 6.1.1.4'
    'H' 'H' 0.0000 0.0000
                         'International Tables Vol C Tables 4.2.6.8 and 6.1.1.4'
    'O' 'O' 0.0106 0.0060
                         'International Tables Vol C Tables 4.2.6.8 and 6.1.1.4'
    'Fe' 'Fe' 0.3463 0.8444
                         'International Tables Vol C Tables 4.2.6.8 and 6.1.1.4'
_computing_data_collection     'COLLECT (Nonius, 2000)'
_computing_cell_refinement     'SCALEPACK (Otwinowski & Minor, 1997)'
_computing_data_reduction     'DENZO and SCALEPACK (Otwinowski & Minor, 1997)'
_computing_structure_solution     'SIR97 (Altomare <i>et al.</i>,  1999)'
_computing_structure_refinement     'SHELXL97 (Sheldrick, 2008)'
_computing_molecular_graphics     'PLATON (Spek, 2003)'
_computing_publication_material
                               'PLATON (Spek, 2003) and publCIF (Westrip, 2008)'
loop_
    _atom_site_type_symbol
    _atom_site_label
    _atom_site_fract_x
    _atom_site_fract_y
    _atom_site_fract_z
    _atom_site_U_iso_or_equiv
    _atom_site_adp_type
    _atom_site_calc_flag
    _atom_site_refinement_flags
    _atom_site_occupancy
    _atom_site_disorder_assembly
    _atom_site_disorder_group
    Fe Fe1 0.18818(7) 0.12608(6) 0.151598(17) 0.01753(13) Uani d . 1 . .
    O O1 0.6106(4) 0.4906(4) 0.09480(11) 0.0324(5) Uani d . 1 . .
    C C1 0.3394(5) 0.3716(4) 0.15759(12) 0.0187(5) Uani d . 1 . .
    C C2 0.1123(5) 0.3776(4) 0.18047(12) 0.0206(6) Uani d . 1 . .
    H H2 -0.0117 0.4491 0.1664 0.025 Uiso calc R 1 . .
    C C3 0.1121(6) 0.2545(4) 0.22849(13) 0.0246(6) Uani d . 1 . .
    H H3 -0.0127 0.2324 0.2515 0.029 Uiso calc R 1 . .
    C C4 0.3337(6) 0.1708(4) 0.23551(13) 0.0263(7) Uani d . 1 . .
    H H4 0.3781 0.0837 0.2635 0.032 Uiso calc R 1 . .
    C C5 0.4752(5) 0.2428(4) 0.19256(13) 0.0226(6) Uani d . 1 . .
    H H5 0.6293 0.2122 0.1877 0.027 Uiso calc R 1 . .
    C C6 0.1582(5) 0.0986(4) 0.06275(12) 0.0212(6) Uani d . 1 . .
    C C7 -0.0636(5) 0.0829(4) 0.08711(13) 0.0228(6) Uani d . 1 . .
    H H7 -0.1912 0.1573 0.0782 0.027 Uiso calc R 1 . .
    C C8 -0.0570(5) -0.0656(4) 0.12733(14) 0.0242(6) Uani d . 1 . .
    H H8 -0.1786 -0.1044 0.1493 0.029 Uiso calc R 1 . .
    C C9 0.1688(6) -0.1445(4) 0.12808(14) 0.0255(6) Uani d . 1 . .
    H H9 0.2211 -0.2434 0.1506 0.031 Uiso calc R 1 . .
    C C10 0.3001(5) -0.0440(4) 0.08799(13) 0.0240(6) Uani d . 1 . .
    H H10 0.4530 -0.0675 0.0796 0.029 Uiso calc R 1 . .
    C C11 0.4118(5) 0.4452(4) 0.10113(13) 0.0209(6) Uani d . 1 . .
    C C12 0.2345(6) 0.4393(4) 0.04970(13) 0.0238(6) Uani d . 1 . .
    H H12A 0.2733 0.5291 0.0206 0.029 Uiso calc R 1 . .
    H H12B 0.0819 0.4680 0.0628 0.029 Uiso calc R 1 . .
    C C13 0.2334(6) 0.2466(4) 0.02244(13) 0.0250(6) Uani d . 1 . .
    H H13A 0.1303 0.2467 -0.0126 0.030 Uiso calc R 1 . .
    H H13B 0.3882 0.2189 0.0107 0.030 Uiso calc R 1 . .
loop_
    _atom_site_aniso_label
    _atom_site_aniso_U_11
    _atom_site_aniso_U_22
    _atom_site_aniso_U_33
    _atom_site_aniso_U_12
    _atom_site_aniso_U_13
    _atom_site_aniso_U_23
    Fe1 0.0204(2) 0.0150(2) 0.0171(2) 0.00020(17) -0.00002(14) -0.00078(16)
    O1 0.0253(11) 0.0364(14) 0.0359(13) -0.0055(10) 0.0037(9) 0.0061(11)
    C1 0.0220(13) 0.0145(12) 0.0194(13) -0.0010(11) -0.0012(10) -0.0025(11)
    C2 0.0256(14) 0.0172(13) 0.0189(13) 0.0012(12) 0.0003(11) -0.0038(11)
    C3 0.0315(16) 0.0269(16) 0.0155(13) -0.0018(13) 0.0037(11) -0.0037(12)
    C4 0.0352(17) 0.0240(15) 0.0189(14) -0.0010(13) -0.0057(12) 0.0010(12)
    C5 0.0225(14) 0.0201(14) 0.0242(14) -0.0009(12) -0.0066(11) -0.0020(12)
    C6 0.0270(15) 0.0193(14) 0.0172(13) -0.0014(12) -0.0002(11) -0.0049(11)
    C7 0.0229(14) 0.0241(15) 0.0210(14) -0.0026(12) -0.0032(11) -0.0039(11)
    C8 0.0260(15) 0.0204(14) 0.0263(15) -0.0068(12) 0.0016(12) -0.0038(12)
    C9 0.0358(17) 0.0123(13) 0.0284(15) -0.0008(12) 0.0008(13) -0.0013(12)
    C10 0.0268(15) 0.0198(14) 0.0258(15) 0.0018(12) 0.0051(12) -0.0057(12)
    C11 0.0255(15) 0.0132(13) 0.0241(14) -0.0009(11) 0.0016(11) 0.0003(11)
    C12 0.0294(16) 0.0217(14) 0.0199(14) -0.0035(12) -0.0011(12) 0.0042(12)
    C13 0.0335(16) 0.0252(15) 0.0164(13) -0.0027(13) 0.0036(12) -0.0028(12)
_geom_special_details
;
All e.s.d.'s (except the e.s.d. in the dihedral angle between two l.s. planes)
are estimated using the full covariance matrix. The cell e.s.d.'s are taken
into account individually in the estimation of e.s.d.'s in distances, angles
and torsion angles; correlations between e.s.d.'s in cell parameters are only
used when they are defined by crystal symmetry. An approximate (isotropic)
treatment of cell e.s.d.'s is used for estimating e.s.d.'s involving l.s.
planes.
;
loop_
    _geom_bond_atom_site_label_1
    _geom_bond_atom_site_label_2
    _geom_bond_site_symmetry_2
    _geom_bond_distance
    _geom_bond_publ_flag
    Fe1 C1 . 2.002(3) .
    Fe1 C2 . 2.015(3) .
    Fe1 C7 . 2.036(3) .
    Fe1 C6 . 2.039(3) .
    Fe1 C5 . 2.045(3) .
    Fe1 C10 . 2.048(3) .
    Fe1 C8 . 2.049(3) .
    Fe1 C9 . 2.056(3) .
    Fe1 C3 . 2.063(3) .
    Fe1 C4 . 2.076(3) .
    O1 C11 . 1.212(4) .
    C1 C2 . 1.440(4) .
    C1 C5 . 1.441(4) .
    C1 C11 . 1.480(4) .
    C2 C3 . 1.421(4) .
    C2 H2 . 0.9300 .
    C3 C4 . 1.420(5) .
    C3 H3 . 0.9300 .
    C4 C5 . 1.415(4) .
    C4 H4 . 0.9300 .
    C5 H5 . 0.9300 .
    C6 C10 . 1.430(4) .
    C6 C7 . 1.430(4) .
    C6 C13 . 1.503(4) .
    C7 C8 . 1.424(4) .
    C7 H7 . 0.9300 .
    C8 C9 . 1.425(4) .
    C8 H8 . 0.9300 .
    C9 C10 . 1.427(4) .
    C9 H9 . 0.9300 .
    C10 H10 . 0.9300 .
    C11 C12 . 1.515(4) .
    C12 C13 . 1.544(4) .
    C12 H12A . 0.9700 .
    C12 H12B . 0.9700 .
    C13 H13A . 0.9700 .
    C13 H13B . 0.9700 .
loop_
    _geom_angle_atom_site_label_1
    _geom_angle_atom_site_label_2
    _geom_angle_atom_site_label_3
    _geom_angle_site_symmetry_1
    _geom_angle_site_symmetry_3
    _geom_angle
    _geom_angle_publ_flag
    C1 Fe1 C2 . . 42.00(12) ?
    C1 Fe1 C7 . . 118.70(12) ?
    C2 Fe1 C7 . . 102.70(12) ?
    C1 Fe1 C6 . . 99.73(12) ?
    C2 Fe1 C6 . . 114.13(12) ?
    C7 Fe1 C6 . . 41.09(12) ?
    C1 Fe1 C5 . . 41.70(11) ?
    C2 Fe1 C5 . . 69.68(12) ?
    C7 Fe1 C5 . . 157.51(13) ?
    C6 Fe1 C5 . . 121.23(12) ?
    C1 Fe1 C10 . . 116.24(12) ?
    C2 Fe1 C10 . . 150.81(12) ?
    C7 Fe1 C10 . . 68.43(12) ?
    C6 Fe1 C10 . . 40.96(12) ?
    C5 Fe1 C10 . . 107.44(13) ?
    C1 Fe1 C8 . . 158.01(12) ?
    C2 Fe1 C8 . . 123.82(13) ?
    C7 Fe1 C8 . . 40.80(12) ?
    C6 Fe1 C8 . . 69.15(12) ?
    C5 Fe1 C8 . . 160.19(13) ?
    C10 Fe1 C8 . . 68.35(13) ?
    C1 Fe1 C9 . . 154.45(13) ?
    C2 Fe1 C9 . . 163.46(13) ?
    C7 Fe1 C9 . . 68.57(13) ?
    C6 Fe1 C9 . . 69.15(12) ?
    C5 Fe1 C9 . . 123.64(13) ?
    C10 Fe1 C9 . . 40.68(12) ?
    C8 Fe1 C9 . . 40.64(13) ?
    C1 Fe1 C3 . . 69.18(12) ?
    C2 Fe1 C3 . . 40.77(12) ?
    C7 Fe1 C3 . . 120.66(13) ?
    C6 Fe1 C3 . . 152.09(12) ?
    C5 Fe1 C3 . . 67.99(13) ?
    C10 Fe1 C3 . . 166.86(13) ?
    C8 Fe1 C3 . . 111.49(13) ?
    C9 Fe1 C3 . . 130.67(13) ?
    C1 Fe1 C4 . . 69.06(12) ?
    C2 Fe1 C4 . . 68.71(12) ?
    C7 Fe1 C4 . . 158.22(13) ?
    C6 Fe1 C4 . . 160.60(13) ?
    C5 Fe1 C4 . . 40.15(12) ?
    C10 Fe1 C4 . . 128.66(13) ?
    C8 Fe1 C4 . . 126.57(13) ?
    C9 Fe1 C4 . . 114.02(13) ?
    C3 Fe1 C4 . . 40.13(13) ?
    C2 C1 C5 . . 107.3(3) ?
    C2 C1 C11 . . 127.8(3) ?
    C5 C1 C11 . . 123.4(3) ?
    C2 C1 Fe1 . . 69.48(17) ?
    C5 C1 Fe1 . . 70.74(17) ?
    C11 C1 Fe1 . . 114.28(19) ?
    C3 C2 C1 . . 107.6(3) ?
    C3 C2 Fe1 . . 71.43(18) ?
    C1 C2 Fe1 . . 68.51(17) ?
    C3 C2 H2 . . 126.2 ?
    C1 C2 H2 . . 126.2 ?
    Fe1 C2 H2 . . 125.4 ?
    C4 C3 C2 . . 108.7(3) ?
    C4 C3 Fe1 . . 70.44(17) ?
    C2 C3 Fe1 . . 67.80(16) ?
    C4 C3 H3 . . 125.6 ?
    C2 C3 H3 . . 125.6 ?
    Fe1 C3 H3 . . 127.7 ?
    C5 C4 C3 . . 108.2(3) ?
    C5 C4 Fe1 . . 68.73(17) ?
    C3 C4 Fe1 . . 69.44(17) ?
    C5 C4 H4 . . 125.9 ?
    C3 C4 H4 . . 125.9 ?
    Fe1 C4 H4 . . 127.5 ?
    C4 C5 C1 . . 108.2(3) ?
    C4 C5 Fe1 . . 71.13(17) ?
    C1 C5 Fe1 . . 67.56(16) ?
    C4 C5 H5 . . 125.9 ?
    C1 C5 H5 . . 125.9 ?
    Fe1 C5 H5 . . 126.9 ?
    C10 C6 C7 . . 106.8(3) ?
    C10 C6 C13 . . 126.6(3) ?
    C7 C6 C13 . . 126.4(3) ?
    C10 C6 Fe1 . . 69.86(16) ?
    C7 C6 Fe1 . . 69.36(16) ?
    C13 C6 Fe1 . . 121.9(2) ?
    C8 C7 C6 . . 108.7(3) ?
    C8 C7 Fe1 . . 70.09(17) ?
    C6 C7 Fe1 . . 69.55(16) ?
    C8 C7 H7 . . 125.6 ?
    C6 C7 H7 . . 125.6 ?
    Fe1 C7 H7 . . 126.3 ?
    C7 C8 C9 . . 108.0(3) ?
    C7 C8 Fe1 . . 69.11(17) ?
    C9 C8 Fe1 . . 69.95(17) ?
    C7 C8 H8 . . 126.0 ?
    C9 C8 H8 . . 126.0 ?
    Fe1 C8 H8 . . 126.5 ?
    C8 C9 C10 . . 107.6(3) ?
    C8 C9 Fe1 . . 69.41(17) ?
    C10 C9 Fe1 . . 69.35(17) ?
    C8 C9 H9 . . 126.2 ?
    C10 C9 H9 . . 126.2 ?
    Fe1 C9 H9 . . 126.6 ?
    C9 C10 C6 . . 108.9(3) ?
    C9 C10 Fe1 . . 69.97(17) ?
    C6 C10 Fe1 . . 69.17(16) ?
    C9 C10 H10 . . 125.6 ?
    C6 C10 H10 . . 125.6 ?
    Fe1 C10 H10 . . 126.9 ?
    O1 C11 C1 . . 121.3(3) ?
    O1 C11 C12 . . 121.2(3) ?
    C1 C11 C12 . . 117.0(3) ?
    C11 C12 C13 . . 109.1(3) ?
    C11 C12 H12A . . 109.9 ?
    C13 C12 H12A . . 109.9 ?
    C11 C12 H12B . . 109.9 ?
    C13 C12 H12B . . 109.9 ?
    H12A C12 H12B . . 108.3 ?
    C6 C13 C12 . . 114.1(2) ?
    C6 C13 H13A . . 108.7 ?
    C12 C13 H13A . . 108.7 ?
    C6 C13 H13B . . 108.7 ?
    C12 C13 H13B . . 108.7 ?
    H13A C13 H13B . . 107.6 ?
data_global
_journal_date_recd_electronic     2008-07-07
_journal_date_accepted     2008-07-21
_journal_name_full     'Acta Crystallographica, Section E'
_journal_year     2008
_journal_volume     64
_journal_issue      8
_journal_page_first     m1061
_journal_page_last     m1061
_journal_paper_category     QM
_journal_coeditor_code     DN2366
_publ_contact_author_name     'Petr Stepnicka'
_publ_contact_author_address
;
Department of Inorganic Chemistry, Faculty of Science, Charles University,
Hlavova 2030, 12840 Prague, Czech Republic
;
_publ_contact_author_email     stepnic@natur.cuni.cz
_publ_contact_author_fax     '+420 221 951 253'
_publ_contact_author_phone     '+420 221 951 260'
_publ_section_title
;
[3]Ferrocenophan-1-one
;
loop_
    _publ_author_name
    _publ_author_footnote
    _publ_author_address
    '\<St\<epni\<cka, Petr' .
;
Department of Inorganic Chemistry, Faculty of Science, Charles University,
Hlavova 2030, 12840 Prague, Czech Republic
;
    'C\'isa\<rov\'a, Ivana' .
;
Department of Inorganic Chemistry, Faculty of Science, Charles University,
Hlavova 2030, 12840 Prague, Czech Republic
;
