# Supplementary material for: [3]Ferrocenophan-1-one
Source: Acta Crystallogr Sect E Struct Rep Online. 2008 Jul 23;64(Pt 8):m1061. doi: 10.1107/S1600536808022927 (PMC2961974; doi:10.1107/S1600536808022927)
Supplement: Supplementary file 2 [file e-64-m1061-Isup2.hkl]

# 
# h,k,l, Fc-squared, Fo-squared, sigma(Fo-squared) and status flag 
# 
data_I
_shelx_title ' psphan, 150 K, P21/c' 
_shelx_refln_list_code          4 
_shelx_F_calc_maximum      163.60 
_exptl_crystal_F_000       496.00 
_reflns_d_resolution_high  0.7699 
 
loop_ 
 _symmetry_equiv_pos_as_xyz 
 'x, y, z' 
 '-x, y+1/2, -z+1/2' 
 '-x, -y, -z' 
 'x, -y-1/2, z-1/2' 
 
_cell_length_a     5.7745 
_cell_length_b     7.3303 
_cell_length_c    22.8596 
_cell_angle_alpha  90.000 
_cell_angle_beta   93.242 
_cell_angle_gamma  90.000 
 
_shelx_F_squared_multiplier     1.000 
 
loop_ 
 _refln_index_h 
 _refln_index_k 
 _refln_index_l 
 _refln_F_squared_calc 
 _refln_F_squared_meas 
 _refln_F_squared_sigma 
 _refln_observed_status 
   1   0   0     2347.37     2190.83     28.79 o 
   2   0   0     5507.83     5714.76    185.53 o 
   3   0   0     3487.45     3289.32     40.39 o 
   4   0   0      453.16      492.49      9.24 o 
   5   0   0     1140.48     1198.20     24.33 o 
   6   0   0      308.08      315.54     17.91 o 
   7   0   0      205.85      221.91      9.64 o 
   1   1   0    16579.88    16442.23    911.25 o 
   2   1   0     1536.45     1439.61     14.61 o 
   3   1   0       21.51       27.84      5.04 o 
   4   1   0     1161.38     1164.23     13.17 o 
   5   1   0      122.85      122.57      2.60 o 
   6   1   0       90.57      104.53      3.41 o 
   7   1   0      148.23      139.12      6.21 o 
   0   2   0      501.40      508.87      6.71 o 
   1   2   0       43.96       42.52      0.66 o 
   2   2   0       26.99      255.60      8.28 o 
   3   2   0      662.98      709.07      9.73 o 
   4   2   0       82.10       73.76      1.92 o 
   5   2   0      109.17      105.47      2.99 o 
   6   2   0       87.11       94.35      4.77 o 
   7   2   0        6.68        6.03      8.37 o 
   1   3   0     2547.79     2402.11     20.30 o 
   2   3   0      955.00      891.48     10.23 o 
   3   3   0      116.48      131.59     10.84 o 
   4   3   0     1226.91     1241.35     16.07 o 
   5   3   0      235.96      265.29      5.66 o 
   6   3   0      359.01      337.80      9.50 o 
   7   3   0      116.63      118.65      8.37 o 
   0   4   0     3342.58     3310.37     43.68 o 
   1   4   0     2459.00     2454.36     23.59 o 
   2   4   0     2414.11     2208.47     28.31 o 
   3   4   0     2047.69     2006.80     27.76 o 
   4   4   0      118.92      177.52      5.98 o 
   5   4   0      675.45      763.89     15.14 o 
   6   4   0      734.91      723.27     49.21 o 
   1   5   0      732.86      687.52      8.32 o 
   2   5   0       30.20       51.12      1.30 o 
   3   5   0      235.27      242.25      7.22 o 
   4   5   0       19.01       28.33      3.31 o 
   5   5   0      416.61      419.10     10.91 o 
   6   5   0       84.76       81.93      6.80 o 
   0   6   0      495.41      532.61     10.38 o 
   1   6   0      205.39      202.48      3.10 o 
   2   6   0       73.83      121.55      4.99 o 
   3   6   0      112.03      105.40      3.35 o 
   4   6   0       85.48       75.91      6.09 o 
   5   6   0       37.16       40.35      4.03 o 
   1   7   0     1359.87     1342.16     19.51 o 
   2   7   0      541.17      510.22      8.59 o 
   3   7   0       69.01       69.58      3.26 o 
   4   7   0      356.74      330.38      9.65 o 
   5   7   0      102.87      102.36      5.20 o 
   0   8   0     1470.87     1564.93     40.85 o 
   1   8   0      122.01      118.47      3.41 o 
   2   8   0      452.34      441.05      8.17 o 
   3   8   0     1125.84     1078.11     23.33 o 
   4   8   0       46.51       40.17      3.78 o 
   1   9   0      300.72      301.32      8.64 o 
   2   9   0      156.79      146.96      7.05 o 
  -7   1   1      113.90      133.72      7.77 o 
  -6   1   1      711.36      760.17     14.85 o 
  -5   1   1      241.15      237.21      4.22 o 
  -4   1   1      941.10      892.80     10.27 o 
  -3   1   1     3516.18     3526.14     38.09 o 
  -2   1   1      134.32      185.47      3.69 o 
  -1   1   1    13903.74    13740.15    404.20 o 
   0   1   1     1523.39     1661.96     13.38 o 
   1   1   1      293.92      245.85      2.98 o 
   2   1   1      833.69      797.49      7.93 o 
   3   1   1       38.33       35.16      0.75 o 
   4   1   1     1997.30     2082.06     21.67 o 
   5   1   1      365.45      426.83      7.29 o 
   6   1   1       42.31       38.25      2.21 o 
   7   1   1      254.43      276.50      9.92 o 
  -7   2   1      435.27      449.61     19.28 o 
  -6   2   1       29.51       42.39      5.08 o 
  -5   2   1     1635.77     1681.04     30.35 o 
  -4   2   1     1481.15     1507.65     16.73 o 
  -3   2   1      702.71      658.96      7.83 o 
  -2   2   1     5700.94     5414.86     77.99 o 
  -1   2   1        2.34        5.94      0.61 o 
   0   2   1     1076.17     1110.17      9.28 o 
   1   2   1      868.92      830.67      7.58 o 
   2   2   1       28.58       23.91      0.74 o 
   3   2   1     3207.16     3035.19     37.43 o 
   4   2   1      608.66      628.24      7.18 o 
   5   2   1      318.34      305.39      5.77 o 
   6   2   1      848.73      890.36     20.08 o 
   7   2   1       24.77       26.26      4.50 o 
  -7   3   1      155.09      154.89     10.12 o 
  -6   3   1      306.20      349.21     17.78 o 
  -5   3   1      458.56      469.96     11.48 o 
  -4   3   1     1277.83     1265.27     17.76 o 
  -3   3   1     2338.48     2278.58     28.36 o 
  -2   3   1      156.09      182.41      3.72 o 
  -1   3   1     1723.42     1618.77     14.94 o 
   0   3   1     3676.37     3802.27     33.71 o 
   1   3   1     1386.90     1343.47     12.05 o 
   2   3   1     3034.12     3009.21     37.73 o 
   3   3   1      114.87      118.76      3.03 o 
   4   3   1      590.75      572.25      7.96 o 
   5   3   1     1064.39     1076.53     17.71 o 
   6   3   1       56.15       50.03      4.79 o 
   7   3   1      315.64      337.62     15.00 o 
  -6   4   1        0.00        8.20      2.71 o 
  -5   4   1       83.29       80.35      2.90 o 
  -4   4   1        0.52        2.05      1.10 o 
  -3   4   1      209.67      274.82      4.96 o 
  -2   4   1      111.94      195.10      7.35 o 
  -1   4   1      507.47      541.97      5.71 o 
   0   4   1      669.08      785.50      7.66 o 
   1   4   1        0.80        8.90      0.99 o 
   2   4   1      158.82      378.42     11.20 o 
   3   4   1       52.34       50.60      1.46 o 
   4   4   1        8.06       12.60      1.86 o 
   5   4   1       71.77       76.53      3.53 o 
   6   4   1        3.15       14.78      3.03 o 
  -6   5   1      169.64      155.99      8.65 o 
  -5   5   1       79.27       70.27      4.00 o 
  -4   5   1     1084.83     1119.80     16.56 o 
  -3   5   1     1279.29     1201.33     16.02 o 
  -2   5   1      354.05      378.56      4.57 o 
  -1   5   1      865.44      820.76      9.27 o 
   0   5   1     1196.53     1207.96     12.17 o 
   1   5   1        1.72        7.89      1.76 o 
   2   5   1     1080.62     1097.41     13.33 o 
   3   5   1        0.21       12.02      3.98 o 
   4   5   1      478.43      481.15      8.08 o 
   5   5   1      435.15      435.03     11.62 o 
   6   5   1        2.30        3.15      4.88 o 
  -5   6   1      567.12      583.29     15.15 o 
  -4   6   1      671.98      681.95     13.80 o 
  -3   6   1      104.73       99.14      3.48 o 
  -2   6   1     1205.58     1175.13     17.27 o 
  -1   6   1      211.11      206.14      3.71 o 
   0   6   1     1164.30     1168.23     14.31 o 
   1   6   1     1480.33     1408.77     16.40 o 
   2   6   1       90.48      115.46      3.18 o 
   3   6   1     1400.33     1407.50     22.72 o 
   4   6   1      283.76      318.98     10.39 o 
   5   6   1      440.05      412.59     20.38 o 
  -5   7   1      159.08      148.72      6.12 o 
  -4   7   1      196.45      194.38      6.40 o 
  -3   7   1      489.92      488.30      9.40 o 
  -2   7   1        0.23       22.46      1.99 o 
  -1   7   1      786.85      777.58     11.92 o 
   0   7   1       75.98       75.72      2.84 o 
   1   7   1      466.77      456.01      8.97 o 
   2   7   1     1147.24     1124.04     16.79 o 
   3   7   1      304.38      308.79      8.40 o 
   4   7   1      444.26      445.53     12.14 o 
   5   7   1      198.65      211.16      8.03 o 
  -4   8   1       10.62        4.17      3.61 o 
  -3   8   1        0.01       20.85      4.93 o 
  -2   8   1        0.19       18.83      2.43 o 
  -1   8   1       53.46       49.22      2.93 o 
   0   8   1       41.27       36.93      5.00 o 
   1   8   1       38.39       44.20      2.82 o 
   2   8   1        3.67       60.17      4.01 o 
   3   8   1       29.41       24.13      2.74 o 
   4   8   1       22.89       17.63      3.06 o 
  -2   9   1        0.91        8.86      2.80 o 
  -1   9   1      112.33      127.11      4.75 o 
   0   9   1       92.70       95.37      5.20 o 
   1   9   1       52.70       48.21      3.11 o 
   2   9   1      268.58      263.78      8.94 o 
  -7   0   2      694.94      727.59     26.67 o 
  -6   0   2      157.11      136.34      5.46 o 
  -5   0   2      425.07      434.30     12.35 o 
  -4   0   2     2469.84     2294.11     43.74 o 
  -3   0   2      924.44      972.57     12.83 o 
  -2   0   2     1588.34     1532.73     19.41 o 
  -1   0   2    23695.35    23831.75   1718.66 o 
   0   0   2      464.94      594.30      8.25 o 
   1   0   2    26765.14    26350.97   3377.22 o 
   2   0   2     4900.75     4710.80     86.99 o 
   3   0   2     3345.62     3431.51     45.86 o 
   4   0   2     5579.23     5695.52    130.49 o 
   5   0   2      915.67      930.44     16.60 o 
   6   0   2      422.84      462.54     13.72 o 
   7   0   2      325.07      329.43     14.23 o 
  -7   1   2        2.78        9.69      2.94 o 
  -6   1   2       87.35       94.70      3.19 o 
  -5   1   2       92.46      101.22      2.64 o 
  -4   1   2        8.71       35.61      3.68 o 
  -3   1   2      454.42      377.95      4.15 o 
  -2   1   2      429.48      500.40      5.35 o 
  -1   1   2     1212.91     1247.87     11.05 o 
   0   1   2    14463.18    14153.84    796.27 o 
   1   1   2      369.55      421.78      4.30 o 
   2   1   2     1362.16     1438.95     13.93 o 
   3   1   2     3128.19     3097.21     31.86 o 
   4   1   2       41.30       51.59      1.81 o 
   5   1   2      780.77      808.51     12.04 o 
   6   1   2      247.50      251.00      6.62 o 
   7   1   2      290.09      288.06     10.25 o 
  -7   2   2        0.08        9.40      3.18 o 
  -6   2   2       30.17       34.97      4.50 o 
  -5   2   2       93.89       98.36      3.93 o 
  -4   2   2       70.18       77.47      1.82 o 
  -3   2   2      369.60      446.99      7.85 o 
  -2   2   2       26.01       30.73      1.09 o 
  -1   2   2      290.56      310.15      3.39 o 
   0   2   2     3797.52     4072.48     41.65 o 
   1   2   2       11.43       26.26      6.80 o 
   2   2   2      251.93      313.73      5.68 o 
   3   2   2      427.07      535.54     10.57 o 
   4   2   2       35.89       34.00      1.37 o 
   5   2   2       15.60       15.37      1.36 o 
   6   2   2       68.94       65.16     10.34 o 
   7   2   2        0.71        6.56      3.26 o 
  -7   3   2        3.90       13.19      9.97 o 
  -6   3   2      311.31      317.77     14.61 o 
  -5   3   2      687.95      684.86     10.81 o 
  -4   3   2      161.87      196.02      4.01 o 
  -3   3   2     1629.47     1500.01     19.22 o 
  -2   3   2     1041.91     1090.96     13.79 o 
  -1   3   2     1734.47     1668.41     14.82 o 
   0   3   2     4102.72     4084.87     37.65 o 
   1   3   2        9.54       13.31      0.56 o 
   2   3   2     1265.05     1294.74     64.41 o 
   3   3   2      413.62      372.73      4.67 o 
   4   3   2      154.22      164.43      4.46 o 
   5   3   2      817.20      854.62     14.13 o 
   6   3   2        2.14        3.30      3.05 o 
   7   3   2       76.77       65.96      7.50 o 
  -6   4   2      263.04      248.34     10.66 o 
  -5   4   2     1662.93     1682.65     27.98 o 
  -4   4   2     1588.68     1590.98     21.37 o 
  -3   4   2       51.49       43.08      1.58 o 
  -2   4   2     4094.88     4045.70     53.91 o 
  -1   4   2     5347.71     5194.55     74.02 o 
   0   4   2      959.20      980.91      9.12 o 
   1   4   2     5283.25     5082.39     66.70 o 
   2   4   2       21.83       28.41      1.24 o 
   3   4   2      113.81       92.47      1.85 o 
   4   4   2     1763.01     1730.12     26.81 o 
   5   4   2      166.16      156.64      4.15 o 
   6   4   2      470.73      500.43     13.42 o 
  -6   5   2      554.78      517.81     25.46 o 
  -5   5   2       18.13       30.46      4.79 o 
  -4   5   2      117.30      124.34      3.16 o 
  -3   5   2      599.00      624.51      8.94 o 
  -2   5   2      574.39      594.55      6.65 o 
  -1   5   2     1966.60     1907.98     20.40 o 
   0   5   2      781.25      759.79      8.01 o 
   1   5   2       21.72       23.65      1.12 o 
   2   5   2     1016.24     1025.73     14.80 o 
   3   5   2       13.01       13.74      1.77 o 
   4   5   2       77.22       72.59      3.10 o 
   5   5   2       87.93       92.83      4.92 o 
   6   5   2       12.08       13.88      3.22 o 
  -5   6   2        7.71       13.72      5.90 o 
  -4   6   2       51.89       52.59      4.85 o 
  -3   6   2       16.27       51.03      5.48 o 
  -2   6   2      701.51      672.32     10.30 o 
  -1   6   2       52.60       58.26      1.67 o 
   0   6   2       74.18       72.68      1.87 o 
   1   6   2        1.74        2.92      0.91 o 
   2   6   2        3.39        7.52      1.76 o 
   3   6   2       16.82       25.32      5.90 o 
   4   6   2      184.03      154.75      4.68 o 
   5   6   2       29.66       41.63      3.17 o 
  -5   7   2       13.17       17.24      3.07 o 
  -4   7   2       48.19       54.97      4.36 o 
  -3   7   2      184.06      194.47      7.19 o 
  -2   7   2       34.92       82.43      3.15 o 
  -1   7   2      310.40      319.89      5.88 o 
   0   7   2     1400.12     1466.20     20.02 o 
   1   7   2      139.51      133.75      3.18 o 
   2   7   2      761.63      765.39     12.36 o 
   3   7   2      754.81      735.46     13.20 o 
   4   7   2       34.72       23.31      3.55 o 
   5   7   2        3.16        9.81      3.06 o 
  -4   8   2      166.96      153.24      6.37 o 
  -3   8   2       48.43       43.32      3.03 o 
  -2   8   2     1167.22     1173.93     18.55 o 
  -1   8   2      604.03      629.87     13.20 o 
   0   8   2      364.40      383.09      8.77 o 
   1   8   2     1243.14     1255.04     20.10 o 
   2   8   2      848.99      801.94     13.68 o 
   3   8   2      246.25      237.87      7.99 o 
   4   8   2      234.43      213.50     12.50 o 
  -2   9   2        6.32       18.76      3.08 o 
  -1   9   2      102.44       87.86      5.69 o 
   0   9   2      346.64      344.76     10.81 o 
   1   9   2       59.17       44.95      3.35 o 
   2   9   2      147.67      153.10     12.35 o 
  -7   1   3      148.51      167.76      6.75 o 
  -6   1   3      210.66      218.15      7.13 o 
  -5   1   3     2002.03     1997.92     30.49 o 
  -4   1   3     1195.85     1267.64     13.72 o 
  -3   1   3     1206.18     1110.60     12.20 o 
  -2   1   3     1878.92     1910.99     23.60 o 
  -1   1   3      282.84      246.71      2.55 o 
   0   1   3     3664.50     4005.14     74.65 o 
   1   1   3     3981.39     4206.42     43.05 o 
   2   1   3     1972.54     1941.68     17.18 o 
   3   1   3     2799.29     2779.64     26.58 o 
   4   1   3       27.94       45.37      3.59 o 
   5   1   3       36.97       49.49      2.48 o 
   6   1   3       66.18       78.42      5.53 o 
   7   1   3       22.08       19.71      3.09 o 
  -7   2   3      253.26      263.78     11.13 o 
  -6   2   3      833.39      849.75     30.82 o 
  -5   2   3       47.30       44.02      2.18 o 
  -4   2   3     2096.96     2011.39     25.90 o 
  -3   2   3     3925.64     3927.22     52.12 o 
  -2   2   3     1818.90     1810.65     20.29 o 
  -1   2   3     7495.82     7043.72    160.10 o 
   0   2   3      155.92      172.81      1.68 o 
   1   2   3       23.98       18.78      0.54 o 
   2   2   3     2088.29     1955.07     17.77 o 
   3   2   3        2.34        4.76      0.51 o 
   4   2   3     1778.08     1731.77     30.43 o 
   5   2   3       38.58       68.67     10.37 o 
   6   2   3      388.72      391.21     28.52 o 
   7   2   3      420.56      414.63     13.90 o 
  -7   3   3       43.64       42.35      5.20 o 
  -6   3   3      118.10      137.27      6.34 o 
  -5   3   3      701.06      716.06     15.93 o 
  -4   3   3      403.64      408.62      6.70 o 
  -3   3   3     1120.39     1097.87     14.51 o 
  -2   3   3     5235.11     5287.29     75.79 o 
  -1   3   3       64.81       61.48      0.91 o 
   0   3   3     2000.78     2041.32     17.26 o 
   1   3   3      213.39      204.34      2.20 o 
   2   3   3      178.57      313.81     15.62 o 
   3   3   3     2031.31     1888.51     21.98 o 
   4   3   3      250.46      290.42      9.94 o 
   5   3   3      988.81     1017.24     16.94 o 
   6   3   3      302.81      294.37      8.75 o 
   7   3   3        0.25        6.11      5.15 o 
  -6   4   3      150.76      147.45     20.82 o 
  -5   4   3        0.25        9.69      2.22 o 
  -4   4   3        1.36        1.36      1.44 o 
  -3   4   3       27.22       23.94      1.09 o 
  -2   4   3      109.24      126.86      1.95 o 
  -1   4   3      309.58      298.36      3.37 o 
   0   4   3      192.33      234.17      2.49 o 
   1   4   3       48.81       66.76      1.26 o 
   2   4   3       15.06       19.61      1.28 o 
   3   4   3       11.21       30.60     14.59 o 
   4   4   3       59.84       46.58      2.11 o 
   5   4   3       63.57       56.24      5.64 o 
   6   4   3       25.37       26.95      4.13 o 
  -6   5   3       91.27       85.19     13.98 o 
  -5   5   3     1030.59     1009.29     19.75 o 
  -4   5   3      326.68      321.51      7.43 o 
  -3   5   3      144.87      151.68      2.91 o 
  -2   5   3     1319.66     1323.92     14.36 o 
  -1   5   3       77.42       69.64      1.92 o 
   0   5   3      795.64      767.95      8.35 o 
   1   5   3      420.45      435.43      5.76 o 
   2   5   3       33.05      100.96      6.12 o 
   3   5   3     1258.50     1268.47     22.66 o 
   4   5   3       31.10       60.67      2.88 o 
   5   5   3      129.47      124.16      4.32 o 
   6   5   3        7.17       13.18      3.82 o 
  -5   6   3        3.46       11.44      3.14 o 
  -4   6   3     1108.22     1123.23     21.50 o 
  -3   6   3      522.64      505.11      9.19 o 
  -2   6   3      105.17      100.00      2.38 o 
  -1   6   3      653.75      600.68      8.26 o 
   0   6   3     1128.37     1179.70     16.99 o 
   1   6   3      671.01      641.69      8.51 o 
   2   6   3      878.36      870.56     14.65 o 
   3   6   3      150.23      159.96      5.24 o 
   4   6   3      945.42      919.81     18.19 o 
   5   6   3       95.87      117.08      5.87 o 
  -5   7   3      192.72      180.22      7.14 o 
  -4   7   3       69.11       81.02      4.16 o 
  -3   7   3     1077.88     1097.27     18.63 o 
  -2   7   3      673.73      707.24     11.45 o 
  -1   7   3       34.29       36.81      2.57 o 
   0   7   3      325.62      343.67      5.72 o 
   1   7   3      613.33      597.45     10.67 o 
   2   7   3      161.58      151.69      3.93 o 
   3   7   3      328.86      324.33      7.95 o 
   4   7   3       61.49       67.36      7.50 o 
  -4   8   3       40.79       28.98      5.81 o 
  -3   8   3        3.89        8.64      2.84 o 
  -2   8   3       34.03       69.05      2.88 o 
  -1   8   3        1.08        9.44      2.48 o 
   0   8   3      315.83      328.10      9.02 o 
   1   8   3        8.68        9.10      1.74 o 
   2   8   3        8.68       16.62      3.53 o 
   3   8   3        0.21       11.20      3.87 o 
  -2   9   3       71.58       79.93      4.52 o 
  -1   9   3      140.61      120.58      6.96 o 
   0   9   3       30.68       32.65      3.39 o 
   1   9   3      161.62      159.33      8.03 o 
   2   9   3       20.62       16.85      2.53 o 
  -7   0   4       36.29       25.45     10.93 o 
  -6   0   4      712.55      735.49     20.06 o 
  -5   0   4      494.60      551.68     14.68 o 
  -4   0   4      988.50     1028.46     34.71 o 
  -3   0   4      147.86       64.96      2.52 o 
  -2   0   4      113.23       80.31      1.95 o 
  -1   0   4     4685.50     4795.82     76.83 o 
   0   0   4    16343.57    16585.94   3399.92 o 
   1   0   4      258.70      318.41      4.52 o 
   2   0   4     2769.78     2762.04     31.95 o 
   3   0   4     3499.61     3505.03     46.56 o 
   4   0   4       39.92       84.33      8.75 o 
   5   0   4     2369.17     2443.20     41.62 o 
   6   0   4        9.79       14.51      7.31 o 
   7   0   4      379.55      351.27     13.71 o 
  -7   1   4      282.96      271.38     13.20 o 
  -6   1   4        0.57        3.24      1.58 o 
  -5   1   4       47.05       82.19      4.68 o 
  -4   1   4      350.09      305.33      4.00 o 
  -3   1   4      173.82      185.88      8.59 o 
  -2   1   4      299.95      308.55      6.89 o 
  -1   1   4       31.61       49.91      0.72 o 
   0   1   4     3573.99     3861.16     33.00 o 
   1   1   4      132.30      145.09      1.75 o 
   2   1   4      102.84      165.91      3.74 o 
   3   1   4      943.42      934.70      9.12 o 
   4   1   4      894.69      901.22      9.42 o 
   5   1   4       21.62       30.20      1.47 o 
   6   1   4      783.96      764.43     14.96 o 
   7   1   4       50.39       37.94      3.90 o 
  -7   2   4       32.35       25.19     18.54 o 
  -6   2   4        5.93       14.38      2.93 o 
  -5   2   4        7.30        8.13      1.17 o 
  -4   2   4       63.59       60.80      1.51 o 
  -3   2   4      299.20      282.04      4.12 o 
  -2   2   4        4.01       80.57      2.94 o 
  -1   2   4      586.78      625.97      6.28 o 
   0   2   4     6796.01     6937.82    406.64 o 
   1   2   4      345.88      412.54      3.87 o 
   2   2   4      281.08      428.20      4.82 o 
   3   2   4       66.35       99.41      6.33 o 
   4   2   4      148.78      141.03      2.08 o 
   5   2   4        2.19        4.84      1.07 o 
   6   2   4      281.80      268.87      7.67 o 
   7   2   4       10.04        3.65      3.37 o 
  -7   3   4       70.65       74.50     14.59 o 
  -6   3   4        2.55        3.50      4.90 o 
  -5   3   4      185.41      200.92      4.31 o 
  -4   3   4      566.64      558.46      8.61 o 
  -3   3   4       17.34       45.65      4.64 o 
  -2   3   4     3917.68     3696.76     53.54 o 
  -1   3   4     1852.20     1853.90     17.07 o 
   0   3   4        2.30        7.14      1.20 o 
   1   3   4     3944.20     3724.28     32.18 o 
   2   3   4       33.36      143.01      5.30 o 
   3   3   4       41.40       46.11      2.48 o 
   4   3   4      561.36      553.19      6.80 o 
   5   3   4       33.98       26.30      1.32 o 
   6   3   4      399.02      408.55     11.36 o 
  -6   4   4      741.28      759.73     26.18 o 
  -5   4   4      133.60      157.68      6.18 o 
  -4   4   4       77.09      126.38      4.36 o 
  -3   4   4     4138.48     4104.80     55.39 o 
  -2   4   4      121.73      123.24      1.77 o 
  -1   4   4     6912.21     6516.94    103.27 o 
   0   4   4     5192.51     5328.97     64.26 o 
   1   4   4       10.55       11.64      1.24 o 
   2   4   4     4046.68     3876.44     56.98 o 
   3   4   4      777.60      739.87      9.57 o 
   4   4   4      130.40      134.55      2.40 o 
   5   4   4      663.87      677.33     23.64 o 
   6   4   4        7.63        1.66      2.35 o 
  -6   5   4       27.53       24.69      4.28 o 
  -5   5   4      581.30      584.07     12.55 o 
  -4   5   4       96.48      101.12      3.47 o 
  -3   5   4       36.45       51.48      6.58 o 
  -2   5   4     1881.45     1835.18     20.67 o 
  -1   5   4      388.58      369.19      4.67 o 
   0   5   4     1358.33     1424.40     14.80 o 
   1   5   4     2181.65     2129.58     25.06 o 
   2   5   4       21.36       39.52      1.76 o 
   3   5   4      792.62      773.73     17.64 o 
   4   5   4      388.71      373.13      7.64 o 
   5   5   4      218.55      221.20      6.33 o 
   6   5   4       44.26       40.51      4.51 o 
  -5   6   4        0.06        2.93      3.20 o 
  -4   6   4       68.95       69.28      3.34 o 
  -3   6   4      375.32      352.41      6.85 o 
  -2   6   4      220.85      238.30      5.33 o 
  -1   6   4      155.66      147.04      3.68 o 
   0   6   4       42.21       32.51      1.53 o 
   1   6   4      180.82      164.97      4.00 o 
   2   6   4       12.45       13.95      1.38 o 
   3   6   4       23.78       41.25      7.88 o 
   4   6   4       27.88       30.13      2.36 o 
   5   6   4       88.76       76.82      4.16 o 
  -5   7   4      308.94      294.72      9.62 o 
  -4   7   4       31.89       31.15      3.81 o 
  -3   7   4       20.54       30.23      4.53 o 
  -2   7   4       21.71       32.41      2.60 o 
  -1   7   4      335.73      328.67      6.03 o 
   0   7   4      390.67      402.75      7.08 o 
   1   7   4      336.38      344.92      6.99 o 
   2   7   4        3.31       24.17      2.15 o 
   3   7   4      661.92      641.01     13.41 o 
   4   7   4      106.81      100.70      6.72 o 
  -3   8   4      273.34      280.95      7.95 o 
  -2   8   4      182.92      166.34      4.45 o 
  -1   8   4      968.10      978.11     15.75 o 
   0   8   4      376.33      413.69      9.10 o 
   1   8   4      641.07      637.43     10.87 o 
   2   8   4      882.83      850.13     16.90 o 
   3   8   4      253.70      228.81      6.77 o 
  -2   9   4       71.77       59.15      4.28 o 
  -1   9   4        2.88        6.27      4.45 o 
   0   9   4      596.20      594.92     18.90 o 
   1   9   4      194.02      189.25      8.45 o 
   2   9   4        2.78        5.36      1.96 o 
  -7   1   5       74.30       76.24      4.35 o 
  -6   1   5      454.22      436.74      8.21 o 
  -5   1   5      371.40      370.55      6.75 o 
  -4   1   5     1152.15     1041.78     11.69 o 
  -3   1   5     1326.60     1333.02     12.96 o 
  -2   1   5     1799.00     1774.75     15.74 o 
  -1   1   5     9437.43     9358.03   4172.37 o 
   0   1   5      551.00      623.18      6.23 o 
   1   1   5      502.81      531.65      7.92 o 
   2   1   5     2933.19     3003.52     28.50 o 
   3   1   5      855.69      822.13      8.42 o 
   4   1   5     2695.40     2665.01     31.15 o 
   5   1   5      378.54      422.55      7.44 o 
   6   1   5      177.18      185.29      5.32 o 
   7   1   5      119.39      118.68      6.84 o 
  -7   2   5       10.27        5.52      3.68 o 
  -6   2   5      128.96      140.81      4.30 o 
  -5   2   5     1653.89     1622.77     21.08 o 
  -4   2   5      203.03      251.07      4.76 o 
  -3   2   5     3486.58     3389.11     44.93 o 
  -2   2   5     3313.14     3247.47     33.47 o 
  -1   2   5      641.41      600.77      5.94 o 
   0   2   5      308.94      268.12      2.69 o 
   1   2   5       10.31       16.42      0.73 o 
   2   2   5     1446.90     1368.04     12.41 o 
   3   2   5     2666.10     2600.73     30.74 o 
   4   2   5      475.31      485.50      7.57 o 
   5   2   5     1065.33     1105.76     18.04 o 
   6   2   5       38.67       38.61      2.36 o 
   7   2   5      117.78      108.96      7.24 o 
  -7   3   5      196.35      175.79     18.00 o 
  -6   3   5       86.68      107.20     13.55 o 
  -5   3   5       26.01       44.45      4.10 o 
  -4   3   5     2853.70     2800.47     37.73 o 
  -3   3   5      387.67      392.78      5.97 o 
  -2   3   5     2365.46     2308.46     22.67 o 
  -1   3   5      810.95      784.21      7.34 o 
   0   3   5      355.57      401.15      3.84 o 
   1   3   5     1382.32     1244.96     10.97 o 
   2   3   5     1197.59     1181.49     15.30 o 
   3   3   5       56.06       52.79      1.86 o 
   4   3   5      531.13      520.51      6.58 o 
   5   3   5      156.74      152.90      3.81 o 
   6   3   5      319.26      329.19     11.53 o 
  -6   4   5        2.11        6.95      3.91 o 
  -5   4   5       28.05       31.21      2.49 o 
  -4   4   5       36.78       32.90      2.04 o 
  -3   4   5       52.25       63.62      4.10 o 
  -2   4   5      623.99      755.94      9.70 o 
  -1   4   5      134.04      119.35      2.08 o 
   0   4   5       34.92       31.10      1.55 o 
   1   4   5      298.21      320.87      3.82 o 
   2   4   5       82.63      169.98      4.14 o 
   3   4   5        1.68        4.58      1.51 o 
   4   4   5        1.71       10.93      1.78 o 
   5   4   5       26.94       27.36      3.30 o 
   6   4   5        9.09       17.08      2.96 o 
  -6   5   5      106.08      102.74      6.04 o 
  -5   5   5        5.41       19.00      3.46 o 
  -4   5   5      893.71      868.46     17.14 o 
  -3   5   5      166.87      161.94      3.81 o 
  -2   5   5      434.63      432.87      5.60 o 
  -1   5   5      831.57      830.14      9.54 o 
   0   5   5      661.53      694.00      7.64 o 
   1   5   5      696.32      660.60      8.39 o 
   2   5   5       51.24       64.66      1.84 o 
   3   5   5      349.30      339.90      7.18 o 
   4   5   5      190.99      206.79      4.96 o 
   5   5   5        0.88        3.33      1.89 o 
   6   5   5      201.00      198.92      8.62 o 
  -5   6   5      514.48      510.15     14.13 o 
  -4   6   5        8.24       35.93      3.13 o 
  -3   6   5      982.80      980.98     16.42 o 
  -2   6   5      111.86      110.52      2.62 o 
  -1   6   5       85.78       82.15      2.06 o 
   0   6   5      593.48      599.78      9.31 o 
   1   6   5      496.79      478.34      7.69 o 
   2   6   5      638.12      638.10     10.96 o 
   3   6   5      639.55      657.73     13.24 o 
   4   6   5       71.01      106.49      4.19 o 
   5   6   5      589.22      605.89     20.62 o 
  -4   7   5      574.86      544.20     14.45 o 
  -3   7   5      206.01      212.61      5.38 o 
  -2   7   5      496.92      476.97      8.10 o 
  -1   7   5      257.54      259.78      8.87 o 
   0   7   5        7.54        6.15      1.41 o 
   1   7   5      660.27      621.50     11.04 o 
   2   7   5      679.09      634.44     11.49 o 
   3   7   5        0.53        1.61      1.66 o 
   4   7   5      460.37      439.33     12.13 o 
  -3   8   5       23.84       25.42      5.14 o 
  -2   8   5        0.03       39.26      3.95 o 
  -1   8   5       98.31       90.19      4.15 o 
   0   8   5       10.37       14.80      2.05 o 
   1   8   5        3.08        4.13      2.54 o 
   2   8   5        0.09       43.41      2.97 o 
   3   8   5        0.01        3.11      3.17 o 
  -2   9   5       67.37       50.92      3.95 o 
  -1   9   5       86.49       97.21      4.99 o 
   0   9   5        0.71        6.56      4.59 o 
   1   9   5      101.33       91.32      4.89 o 
   2   9   5       31.76       28.04      6.18 o 
  -7   0   6      674.46      667.89     25.09 o 
  -6   0   6      145.38      144.86     12.50 o 
  -5   0   6     1834.86     1998.10     48.17 o 
  -4   0   6     2299.66     2132.83     35.62 o 
  -3   0   6     1771.20     1592.01     20.14 o 
  -2   0   6     2925.06     2717.63     36.32 o 
  -1   0   6     1468.32     1374.64     15.31 o 
   0   0   6      346.45      385.80      5.75 o 
   1   0   6      959.96      890.45     14.74 o 
   2   0   6     1786.78     1955.88     23.44 o 
   3   0   6     6978.61     6660.92    215.03 o 
   4   0   6      291.68      338.36     13.91 o 
   5   0   6       32.69       34.36      7.78 o 
   6   0   6     1056.78     1086.07     28.78 o 
   7   0   6        3.25        3.34      3.30 o 
  -7   1   6      122.36      113.76      5.55 o 
  -6   1   6      371.08      379.62      7.39 o 
  -5   1   6      261.54      259.20      4.77 o 
  -4   1   6      671.66      672.77      7.34 o 
  -3   1   6      243.34      181.35      3.50 o 
  -2   1   6      417.22      495.79      5.00 o 
  -1   1   6     2612.39     2554.87     26.57 o 
   0   1   6     2227.03     2368.53     22.33 o 
   1   1   6     3307.53     3335.50     31.38 o 
   2   1   6     1728.43     1731.10     15.37 o 
   3   1   6      152.30      199.90      3.28 o 
   4   1   6      537.96      542.90      6.31 o 
   5   1   6      327.11      341.73      6.76 o 
   6   1   6       53.70       54.26      2.89 o 
   7   1   6      200.57      185.59      7.77 o 
  -7   2   6        1.08       21.00      5.82 o 
  -6   2   6      177.57      169.83     12.61 o 
  -5   2   6       72.80       62.70      1.55 o 
  -4   2   6        5.23       11.02      1.22 o 
  -3   2   6        9.42       57.18      9.67 o 
  -2   2   6      121.37      153.76      4.50 o 
  -1   2   6     1184.21     1237.08     12.06 o 
   0   2   6     3398.85     3683.84     33.09 o 
   1   2   6      808.44      828.21      7.90 o 
   2   2   6       27.71      171.05      4.94 o 
   3   2   6        0.06        0.72      0.61 o 
   4   2   6       13.15       20.39      1.02 o 
   5   2   6       39.43       37.10      2.07 o 
   6   2   6       11.45       13.86      2.07 o 
   7   2   6        0.93        9.24      3.78 o 
  -7   3   6       49.96       44.18      5.41 o 
  -6   3   6      187.58      191.23      7.73 o 
  -5   3   6        2.94        5.22      2.46 o 
  -4   3   6        3.41       25.68      1.76 o 
  -3   3   6      321.60      304.16      5.11 o 
  -2   3   6      553.84      626.80      6.67 o 
  -1   3   6      662.84      570.08      6.65 o 
   0   3   6      703.46      645.91      6.42 o 
   1   3   6     3934.98     3876.54     37.81 o 
   2   3   6     1445.26     1331.16     17.33 o 
   3   3   6      216.90      232.88      9.05 o 
   4   3   6        8.15        8.61      1.12 o 
   5   3   6      387.16      375.85      6.54 o 
   6   3   6       12.99        8.27      3.07 o 
  -6   4   6        6.92        7.76      5.88 o 
  -5   4   6      639.17      659.40     13.20 o 
  -4   4   6       91.69       82.17      2.68 o 
  -3   4   6      233.78      245.38      7.70 o 
  -2   4   6     2416.25     2354.31     24.44 o 
  -1   4   6      749.41      758.43      9.07 o 
   0   4   6     4297.24     4488.03     55.15 o 
   1   4   6     3317.82     3181.25     34.76 o 
   2   4   6      198.44      194.22      3.46 o 
   3   4   6     1103.51     1078.95     14.92 o 
   4   4   6     1697.97     1680.30     23.61 o 
   5   4   6      312.48      312.59      7.14 o 
   6   4   6      471.10      463.34     12.98 o 
  -6   5   6      115.90      106.92      6.88 o 
  -5   5   6       38.08       32.83      3.29 o 
  -4   5   6      167.35      172.64      4.75 o 
  -3   5   6      265.88      281.79      5.65 o 
  -2   5   6      160.50      164.14      2.94 o 
  -1   5   6     1357.95     1343.97     16.71 o 
   0   5   6     1038.16     1024.39     11.09 o 
   1   5   6      236.29      245.21      4.15 o 
   2   5   6     1407.86     1389.64     19.99 o 
   3   5   6      187.20      197.25      5.16 o 
   4   5   6     1374.99     1389.16     22.80 o 
   5   5   6      221.89      195.89      5.34 o 
   6   5   6       52.87       46.27      6.63 o 
  -5   6   6       41.03       35.06      3.20 o 
  -4   6   6        1.22        1.55      2.35 o 
  -3   6   6       11.62       21.70      3.45 o 
  -2   6   6      247.16      258.16      5.37 o 
  -1   6   6        1.12       11.79      1.37 o 
   0   6   6        0.08        2.01      0.99 o 
   1   6   6      775.05      693.74     10.90 o 
   2   6   6      421.88      491.95      8.65 o 
   3   6   6       31.83       38.21      4.15 o 
   4   6   6       52.47       46.15      2.85 o 
   5   6   6       14.21       11.84      3.20 o 
  -4   7   6      150.99      133.89      5.69 o 
  -3   7   6       10.77       21.46      2.66 o 
  -2   7   6        3.81       35.96      2.12 o 
  -1   7   6      753.30      742.77     12.01 o 
   0   7   6        9.01       10.76      1.59 o 
   1   7   6      323.68      351.06      7.96 o 
   2   7   6      451.25      474.46      9.24 o 
   3   7   6        9.25       49.83     11.31 o 
   4   7   6      209.70      199.81      7.24 o 
  -3   8   6       31.06       26.90      3.25 o 
  -2   8   6     1064.62     1071.53     21.00 o 
  -1   8   6       89.95       94.95     11.77 o 
   0   8   6     1758.29     1821.37     37.76 o 
   1   8   6      387.00      407.69     10.43 o 
   2   8   6       50.67       55.93      3.75 o 
   3   8   6      645.79      655.21     17.52 o 
  -2   9   6        7.30       12.13      5.29 o 
  -1   9   6      580.97      558.70     16.36 o 
   0   9   6       15.83       16.20      2.96 o 
   1   9   6      342.15      306.09     13.66 o 
  -7   1   7        1.08        3.07      3.73 o 
  -6   1   7      140.62      146.48      4.19 o 
  -5   1   7     1556.94     1508.97     21.58 o 
  -4   1   7      200.47      263.23      4.88 o 
  -3   1   7     1463.58     1317.92     12.94 o 
  -2   1   7       55.45      127.70      3.07 o 
  -1   1   7        2.64        4.84      0.46 o 
   0   1   7     2564.61     2694.20     24.40 o 
   1   1   7     1427.13     1538.34     15.54 o 
   2   1   7     2942.02     2979.77     24.34 o 
   3   1   7     1958.29     2007.48     18.64 o 
   4   1   7      198.85      191.50      2.82 o 
   5   1   7      628.96      645.02     11.18 o 
   6   1   7       13.89       12.26      3.98 o 
   7   1   7      220.17      199.62     14.11 o 
  -7   2   7      111.99       87.52      6.78 o 
  -6   2   7      164.28      141.54      5.32 o 
  -5   2   7      193.06      245.01      8.83 o 
  -4   2   7     1265.82     1216.33     15.69 o 
  -3   2   7      129.68      113.20      1.67 o 
  -2   2   7     3779.92     3598.82     36.97 o 
  -1   2   7     2753.23     2643.97     29.97 o 
   0   2   7      284.33      279.64      2.77 o 
   1   2   7     3047.11     2855.00     28.22 o 
   2   2   7     1218.13     1260.24     12.14 o 
   3   2   7     1821.19     1768.68     20.01 o 
   4   2   7      861.17      908.90     11.15 o 
   5   2   7      736.24      712.47     12.01 o 
   6   2   7      753.67      746.50     14.90 o 
  -6   3   7      371.64      379.53     30.87 o 
  -5   3   7      389.92      382.14     13.45 o 
  -4   3   7       78.98       87.20      3.47 o 
  -3   3   7     2660.17     2644.20     32.81 o 
  -2   3   7      837.33      889.88     10.00 o 
  -1   3   7     1597.05     1465.21     14.97 o 
   0   3   7      921.60      886.31      8.54 o 
   1   3   7      285.01      317.20      4.13 o 
   2   3   7     1134.06     1079.40     14.10 o 
   3   3   7      862.80      839.06     11.46 o 
   4   3   7      482.90      509.70      8.26 o 
   5   3   7      242.68      252.28      4.88 o 
   6   3   7       21.63       20.68      3.80 o 
  -6   4   7        0.31        2.84      4.57 o 
  -5   4   7       72.17       59.38      4.15 o 
  -4   4   7      353.34      334.66      6.74 o 
  -3   4   7       72.34       77.29      4.33 o 
  -2   4   7       19.95       27.83      1.02 o 
  -1   4   7      716.57      701.41      8.54 o 
   0   4   7      109.83      152.40      2.27 o 
   1   4   7        4.70        6.13      0.92 o 
   2   4   7        0.23       70.64      5.89 o 
   3   4   7      201.77      195.74      3.77 o 
   4   4   7        8.95        8.01      1.85 o 
   5   4   7       56.40       46.47      3.37 o 
   6   4   7       15.39       16.46      5.77 o 
  -6   5   7      319.83      329.83     27.51 o 
  -5   5   7      146.80      147.20      7.72 o 
  -4   5   7        0.37        2.87      2.07 o 
  -3   5   7      355.07      348.41      5.94 o 
  -2   5   7      422.90      518.17      6.94 o 
  -1   5   7      605.69      568.35      7.63 o 
   0   5   7      489.51      511.67      6.49 o 
   1   5   7       28.60       28.61      0.97 o 
   2   5   7      458.26      428.71      7.13 o 
   3   5   7      540.05      563.91     11.39 o 
   4   5   7      218.40      210.90      5.09 o 
   5   5   7      256.75      267.46      7.18 o 
   6   5   7        0.35        2.59      3.26 o 
  -5   6   7      370.15      374.43     11.05 o 
  -4   6   7     1380.34     1413.78     26.65 o 
  -3   6   7       49.33       49.99      3.39 o 
  -2   6   7     1452.69     1464.01     21.25 o 
  -1   6   7       56.76       55.68      3.58 o 
   0   6   7        0.98        0.55      0.78 o 
   1   6   7      981.47      979.05     15.08 o 
   2   6   7       68.49       69.55      2.94 o 
   3   6   7      883.20      903.93     18.72 o 
   4   6   7      446.91      472.08     10.68 o 
   5   6   7       61.18       60.99      3.89 o 
  -4   7   7       81.23       96.58      4.67 o 
  -3   7   7     1869.56     1826.62     33.59 o 
  -2   7   7       73.69       81.91      3.14 o 
  -1   7   7       89.94       94.89      2.70 o 
   0   7   7      635.76      669.67     10.93 o 
   1   7   7      151.62      136.01      4.77 o 
   2   7   7      435.87      441.05     14.66 o 
   3   7   7       53.85       50.35      3.31 o 
   4   7   7       41.95       56.28      3.89 o 
  -3   8   7       18.22       25.68      4.12 o 
  -2   8   7        0.47        5.31      2.84 o 
  -1   8   7        0.37        6.59      3.81 o 
   0   8   7       11.10       11.90      2.59 o 
   1   8   7        5.76       12.10      3.25 o 
   2   8   7        0.30        2.68      2.19 o 
   3   8   7       14.83       11.46      3.06 o 
  -1   9   7       98.15       86.27      4.58 o 
   0   9   7       95.20       95.99      4.81 o 
   1   9   7       18.87       21.96      3.34 o 
  -7   0   8      129.21      129.36      7.61 o 
  -6   0   8     1397.70     1445.87     37.32 o 
  -5   0   8       27.39       25.89      3.37 o 
  -4   0   8     2757.16     2625.86     50.94 o 
  -3   0   8      395.22      323.67      4.66 o 
  -2   0   8      980.23      869.12     10.64 o 
  -1   0   8    11596.89    11336.47   3393.41 o 
   0   0   8      239.99      254.06      4.05 o 
   1   0   8     6171.47     6326.68    146.66 o 
   2   0   8     3545.42     3429.55     42.30 o 
   3   0   8      889.71      955.95     13.09 o 
   4   0   8     1501.17     1506.64     26.85 o 
   5   0   8      592.39      608.30     14.50 o 
   6   0   8      885.94      880.83     23.77 o 
   7   0   8      311.04      317.08     19.35 o 
  -7   1   8       58.79       55.16      8.55 o 
  -6   1   8       23.99       31.47      1.89 o 
  -5   1   8      659.91      689.21     10.71 o 
  -4   1   8       17.52       31.91      1.97 o 
  -3   1   8      728.62      656.62      9.70 o 
  -2   1   8     1965.35     1940.20     17.08 o 
  -1   1   8        1.15        3.92      0.52 o 
   0   1   8     2132.03     2178.21     20.01 o 
   1   1   8      444.84      432.53      4.62 o 
   2   1   8     3370.06     3654.19     32.91 o 
   3   1   8     1126.55     1175.82     12.53 o 
   4   1   8      237.33      250.10      4.13 o 
   5   1   8      655.81      675.99     10.42 o 
   6   1   8      519.75      520.47     10.88 o 
   7   1   8       38.69       34.06      9.54 o 
  -7   2   8       26.36       31.69      4.56 o 
  -6   2   8        4.80        5.66      2.26 o 
  -5   2   8       36.51       34.91      1.60 o 
  -4   2   8       32.32       26.18      1.74 o 
  -3   2   8      452.56      484.72     15.02 o 
  -2   2   8      729.30      868.50      8.75 o 
  -1   2   8      272.10      293.52      3.28 o 
   0   2   8      246.09      305.07      3.17 o 
   1   2   8      437.72      442.12      4.22 o 
   2   2   8      492.69      534.94      6.10 o 
   3   2   8      371.61      428.86      6.46 o 
   4   2   8        0.04        9.16      2.47 o 
   5   2   8        2.97        4.23      1.31 o 
   6   2   8        2.97        2.62      2.50 o 
  -6   3   8      176.26      181.96      8.09 o 
  -5   3   8        6.02       13.82      4.75 o 
  -4   3   8       15.21        8.94      1.26 o 
  -3   3   8     1411.26     1502.69     15.84 o 
  -2   3   8      543.34      535.55      6.93 o 
  -1   3   8      739.38      855.71      9.27 o 
   0   3   8     2445.08     2413.35     23.01 o 
   1   3   8       12.61        5.81      0.86 o 
   2   3   8     2314.98     2383.99     30.04 o 
   3   3   8      495.73      468.25      7.14 o 
   4   3   8        0.55        6.17      1.30 o 
   5   3   8      349.45      332.73      6.65 o 
   6   3   8      569.46      578.19     20.10 o 
  -6   4   8      326.26      355.80     14.54 o 
  -5   4   8       43.79       37.53      2.50 o 
  -4   4   8      228.44      285.20      6.76 o 
  -3   4   8      286.38      279.34      5.11 o 
  -2   4   8     1680.90     1620.07     20.75 o 
  -1   4   8     1657.22     1564.29     18.73 o 
   0   4   8       51.74       40.80      1.09 o 
   1   4   8     4159.05     3988.28     54.81 o 
   2   4   8     2343.87     2292.40     31.12 o 
   3   4   8        0.92        3.04      1.20 o 
   4   4   8     1165.95     1186.85     18.89 o 
   5   4   8      470.47      469.25      9.06 o 
   6   4   8        1.71        4.34      3.44 o 
  -6   5   8       41.60       43.23      5.76 o 
  -5   5   8      285.69      288.38     10.63 o 
  -4   5   8       29.85       64.92      4.20 o 
  -3   5   8      157.03      159.64      3.40 o 
  -2   5   8       20.20       36.78      3.25 o 
  -1   5   8      187.50      190.05      3.17 o 
   0   5   8     1666.30     1796.50     21.70 o 
   1   5   8      118.88      114.23      1.93 o 
   2   5   8      179.08      218.03      8.20 o 
   3   5   8     1396.63     1422.91     25.56 o 
   4   5   8      472.19      467.04      8.73 o 
   5   5   8      304.92      298.80     10.12 o 
  -5   6   8       30.10       26.11      5.20 o 
  -4   6   8       45.62       46.60      7.18 o 
  -3   6   8        3.39       19.53      6.31 o 
  -2   6   8       67.87       58.45      2.07 o 
  -1   6   8       30.35       18.59      1.53 o 
   0   6   8      139.95      121.93      2.63 o 
   1   6   8       32.11       34.09      1.51 o 
   2   6   8        0.01       10.08      1.77 o 
   3   6   8      318.12      342.03     13.30 o 
   4   6   8       45.68       41.98      2.60 o 
   5   6   8       17.43       12.57      3.07 o 
  -4   7   8        0.23        9.19      2.89 o 
  -3   7   8       28.28       25.57      2.71 o 
  -2   7   8      485.87      501.02      9.62 o 
  -1   7   8        3.87        3.46      2.53 o 
   0   7   8      705.32      713.46     11.68 o 
   1   7   8        1.23        5.11      1.84 o 
   2   7   8      173.59      223.74      6.22 o 
   3   7   8      445.71      452.04     10.43 o 
   4   7   8       39.90       41.33      3.12 o 
  -3   8   8      191.51      159.35      6.35 o 
  -2   8   8       87.48       75.34      3.09 o 
  -1   8   8     1562.82     1533.94     36.24 o 
   0   8   8        1.73        5.14      2.92 o 
   1   8   8      957.84      984.27     32.46 o 
   2   8   8      377.84      376.52     10.90 o 
   3   8   8        1.73        1.40      3.26 o 
  -1   9   8       20.75       20.80      3.00 o 
   0   9   8      522.20      525.81     18.34 o 
   1   9   8       96.27       98.35      5.84 o 
  -7   1   9       42.29       41.61      3.60 o 
  -6   1   9        4.25        2.02      1.63 o 
  -5   1   9     1038.71     1084.44     17.41 o 
  -4   1   9      313.47      264.52      3.49 o 
  -3   1   9      629.33      663.19      8.92 o 
  -2   1   9     3224.65     3204.26     44.61 o 
  -1   1   9     1086.85     1097.84      9.63 o 
   0   1   9      380.24      378.64      4.01 o 
   1   1   9      124.96      109.43      1.77 o 
   2   1   9      942.67      970.09      8.82 o 
   3   1   9     1225.88     1191.31     13.26 o 
   4   1   9     1116.66     1168.85     17.06 o 
   5   1   9      361.35      360.83      6.39 o 
   6   1   9      256.38      254.29     13.46 o 
  -7   2   9      144.57      131.40      7.81 o 
  -6   2   9      464.16      481.99     25.81 o 
  -5   2   9      109.04      124.86      8.69 o 
  -4   2   9     2070.96     1964.81     81.43 o 
  -3   2   9     1669.20     1577.91     18.44 o 
  -2   2   9        7.55       32.53      1.73 o 
  -1   2   9      934.07      799.50      7.23 o 
   0   2   9     1708.20     1680.03     15.81 o 
   1   2   9     1183.76     1138.99     10.93 o 
   2   2   9     5386.19     5303.26     73.23 o 
   3   2   9      278.44      288.43      4.25 o 
   4   2   9     1570.01     1542.18     20.27 o 
   5   2   9      758.89      775.48     14.61 o 
   6   2   9        0.85        1.50      2.13 o 
  -6   3   9       17.94       15.93      3.51 o 
  -5   3   9      458.15      450.66     13.87 o 
  -4   3   9     1053.92     1023.79     13.41 o 
  -3   3   9      504.31      476.69      6.72 o 
  -2   3   9     1311.56     1362.53     16.78 o 
  -1   3   9      871.38      841.16     13.13 o 
   0   3   9       63.76       37.88      0.88 o 
   1   3   9     6762.90     6649.01    121.73 o 
   2   3   9        1.10       46.27      5.37 o 
   3   3   9     1228.02     1178.61     14.55 o 
   4   3   9       30.17       45.20      2.38 o 
   5   3   9        5.49        2.85      1.26 o 
   6   3   9      196.06      216.26     17.41 o 
  -6   4   9        1.58        7.80      3.55 o 
  -5   4   9       26.88       20.87      3.16 o 
  -4   4   9        9.75       10.81      4.46 o 
  -3   4   9       22.80       25.66      1.36 o 
  -2   4   9      298.88      407.49      7.46 o 
  -1   4   9      264.44      255.08      4.43 o 
   0   4   9       10.90       19.99      1.40 o 
   1   4   9      405.44      452.14      5.54 o 
   2   4   9       58.12       83.74      4.22 o 
   3   4   9       79.86       90.43      7.01 o 
   4   4   9        1.96        6.66      1.91 o 
   5   4   9       55.22       45.64      2.25 o 
   6   4   9       22.94       15.76      4.42 o 
  -6   5   9        9.41       13.01      9.04 o 
  -5   5   9      212.56      204.51      6.97 o 
  -4   5   9      319.62      298.19     10.23 o 
  -3   5   9      518.98      500.23     13.39 o 
  -2   5   9     1030.00      987.75     15.51 o 
  -1   5   9      220.67      219.53      3.88 o 
   0   5   9      195.60      191.35      3.14 o 
   1   5   9      959.55      916.82     10.33 o 
   2   5   9        0.02       23.70      2.76 o 
   3   5   9      358.10      367.25      8.03 o 
   4   5   9      201.08      217.14      5.24 o 
   5   5   9      101.95       88.59      3.91 o 
  -5   6   9      106.14      100.92      5.23 o 
  -4   6   9      392.24      382.36      9.43 o 
  -3   6   9     1860.87     1858.04     27.57 o 
  -2   6   9      217.07      186.62      3.95 o 
  -1   6   9     1866.71     1890.20     32.31 o 
   0   6   9      417.31      422.62      6.69 o 
   1   6   9       21.82       35.54      4.81 o 
   2   6   9     1285.68     1342.41     24.59 o 
   3   6   9      157.44      148.20      6.55 o 
   4   6   9      625.87      659.76     14.91 o 
   5   6   9      251.59      250.52      9.87 o 
  -4   7   9      490.37      463.38     13.34 o 
  -3   7   9        0.28       10.17      2.67 o 
  -2   7   9     1020.82     1025.77     16.24 o 
  -1   7   9      162.46      164.68      7.99 o 
   0   7   9      140.36      155.16      4.16 o 
   1   7   9      839.23      832.91     14.83 o 
   2   7   9      152.45      135.24      4.51 o 
   3   7   9      362.05      379.18     10.34 o 
   4   7   9       39.37       47.36      4.17 o 
  -3   8   9       14.40       11.62      4.30 o 
  -2   8   9        0.27       19.85      5.03 o 
  -1   8   9       16.12       10.62      2.24 o 
   0   8   9      111.99      113.00      5.07 o 
   1   8   9        0.96       -4.11      5.43 o 
   2   8   9        3.75       12.65      4.17 o 
   3   8   9       27.15       18.20      2.95 o 
  -1   9   9        3.90        4.72      4.58 o 
   0   9   9      245.16      233.93     10.34 o 
  -7   0  10       18.29        9.80      5.19 o 
  -6   0  10      561.54      607.23     26.59 o 
  -5   0  10      867.72      930.13     20.01 o 
  -4   0  10       71.13      108.13      4.51 o 
  -3   0  10     2342.68     2191.93     27.67 o 
  -2   0  10     4862.14     4743.08     88.43 o 
  -1   0  10     2480.38     2402.31     43.25 o 
   0   0  10     3556.74     3846.13     51.64 o 
   1   0  10     4116.71     4187.25     68.28 o 
   2   0  10     6379.15     6415.19    119.87 o 
   3   0  10     2821.26     2726.28     53.82 o 
   4   0  10        6.16       12.61      1.60 o 
   5   0  10      983.91     1027.68     22.13 o 
   6   0  10     1024.02     1005.04     51.13 o 
  -7   1  10      218.06      216.46     10.10 o 
  -6   1  10      102.21      110.97      7.06 o 
  -5   1  10      339.87      361.38     11.31 o 
  -4   1  10      214.60      223.34      3.11 o 
  -3   1  10       46.24       82.83      6.82 o 
  -2   1  10      321.59      289.30      3.10 o 
  -1   1  10     2518.90     2517.57     26.50 o 
   0   1  10      222.00      210.84      2.67 o 
   1   1  10     5223.11     5273.79     76.03 o 
   2   1  10     1533.37     1563.33     16.03 o 
   3   1  10      887.39      936.34     11.30 o 
   4   1  10      480.83      503.55      7.16 o 
   5   1  10      177.52      159.91      3.58 o 
   6   1  10      500.11      504.52     12.70 o 
  -7   2  10       16.84       16.54      4.23 o 
  -6   2  10        3.04       19.23      3.15 o 
  -5   2  10       29.05       25.98      2.97 o 
  -4   2  10      451.16      442.34      7.74 o 
  -3   2  10      460.75      477.88      7.57 o 
  -2   2  10      161.76      401.01     11.58 o 
  -1   2  10     1314.51     1457.54     13.76 o 
   0   2  10      277.66      302.40      3.84 o 
   1   2  10      306.46      349.90      4.57 o 
   2   2  10      172.25      280.93     10.08 o 
   3   2  10      192.59      206.84      8.26 o 
   4   2  10       95.47       89.77      2.22 o 
   5   2  10       10.74        9.02      1.80 o 
   6   2  10       24.92       28.45      2.83 o 
  -6   3  10      263.69      267.37     16.67 o 
  -5   3  10       26.22       27.76      3.12 o 
  -4   3  10      140.80      154.01      4.60 o 
  -3   3  10      106.67      115.50      6.87 o 
  -2   3  10     1140.54     1134.78     17.03 o 
  -1   3  10      727.03      640.60     13.32 o 
   0   3  10     2280.03     2606.72     27.27 o 
   1   3  10     8763.08     8597.36    281.11 o 
   2   3  10      610.08      560.22      7.21 o 
   3   3  10      646.00      655.71      9.26 o 
   4   3  10      968.19      924.39     15.49 o 
   5   3  10       10.12       17.74      1.76 o 
   6   3  10       82.21       72.43      4.80 o 
  -6   4  10      456.68      475.38     18.18 o 
  -5   4  10      654.01      681.21     12.83 o 
  -4   4  10       52.37       88.69      4.96 o 
  -3   4  10      936.83      934.63     13.95 o 
  -2   4  10      691.00      658.98      9.11 o 
  -1   4  10      223.35      209.50      3.51 o 
   0   4  10     6539.52     6634.90     87.24 o 
   1   4  10      347.63      337.74      4.55 o 
   2   4  10     2038.64     2030.45     27.73 o 
   3   4  10     1360.71     1396.08     24.85 o 
   4   4  10        1.33       37.74      2.81 o 
   5   4  10      954.91      964.07     21.46 o 
   6   4  10      430.82      437.46     20.17 o 
  -5   5  10       75.87       84.56      4.13 o 
  -4   5  10      554.69      535.54     12.49 o 
  -3   5  10       71.24       62.44      3.19 o 
  -2   5  10      634.53      603.38     11.64 o 
  -1   5  10      437.79      437.88      6.59 o 
   0   5  10      222.77      213.45      3.78 o 
   1   5  10     1094.50     1057.14     13.13 o 
   2   5  10       92.91       67.60      2.16 o 
   3   5  10      195.94      224.63      6.05 o 
   4   5  10      947.59      945.52     16.05 o 
   5   5  10       63.47       65.92      4.17 o 
  -5   6  10        0.82        2.30      3.40 o 
  -4   6  10       38.47       44.06      5.05 o 
  -3   6  10        6.92        9.68      2.65 o 
  -2   6  10       70.25      112.36      3.26 o 
  -1   6  10       47.34       40.79      3.14 o 
   0   6  10       13.92       12.88      1.28 o 
   1   6  10        0.65        0.32      0.91 o 
   2   6  10        5.42       87.95      5.86 o 
   3   6  10        7.81       23.69      4.22 o 
   4   6  10        0.00        1.55      2.75 o 
   5   6  10       89.14       72.70      7.45 o 
  -4   7  10      212.58      179.71      6.96 o 
  -3   7  10        6.98       19.16      2.88 o 
  -2   7  10      330.31      327.50      6.52 o 
  -1   7  10      398.96      367.03      7.49 o 
   0   7  10       78.98       76.96      4.23 o 
   1   7  10      235.97      242.01      5.77 o 
   2   7  10      275.43      266.11      7.08 o 
   3   7  10        2.46       10.03      5.76 o 
   4   7  10      391.42      378.86     10.44 o 
  -3   8  10      204.78      188.49      7.58 o 
  -2   8  10      442.45      414.12     10.82 o 
  -1   8  10       91.84       80.48      4.11 o 
   0   8  10      728.07      735.12     20.87 o 
   1   8  10      123.02      130.15      5.91 o 
   2   8  10      211.82      223.47     13.56 o 
   3   8  10      278.45      270.31      9.67 o 
  -7   1  11      118.93      102.91      7.16 o 
  -6   1  11      214.78      243.05     10.41 o 
  -5   1  11      227.17      223.60      9.99 o 
  -4   1  11     2290.34     2246.94     30.45 o 
  -3   1  11      781.74      736.68     10.46 o 
  -2   1  11      794.05      870.45      8.56 o 
  -1   1  11     1658.65     1540.68     17.40 o 
   0   1  11     1891.74     1950.13     18.43 o 
   1   1  11     1210.23     1167.66     15.58 o 
   2   1  11      887.30      896.73     10.13 o 
   3   1  11      117.65      127.29      3.30 o 
   4   1  11       63.94       65.04      2.19 o 
   5   1  11      552.86      551.84      9.81 o 
   6   1  11        6.73        8.43      2.15 o 
  -6   2  11       70.29       73.26      5.63 o 
  -5   2  11     1102.51     1164.11     35.50 o 
  -4   2  11        6.06       40.55      6.69 o 
  -3   2  11     3203.55     3091.30     39.04 o 
  -2   2  11     3150.31     2949.06     34.50 o 
  -1   2  11       68.95       82.03      6.35 o 
   0   2  11     4603.59     4591.63     60.40 o 
   1   2  11     5146.11     5143.74     68.24 o 
   2   2  11       67.62       67.96      1.84 o 
   3   2  11     1506.23     1499.58     17.27 o 
   4   2  11       71.24      158.39      7.26 o 
   5   2  11      605.00      620.87     10.04 o 
   6   2  11      415.50      398.32     10.88 o 
  -6   3  11      526.18      538.95     16.11 o 
  -5   3  11       30.81       27.35      3.03 o 
  -4   3  11      419.75      403.67     10.97 o 
  -3   3  11     1000.32      996.30     12.96 o 
  -2   3  11       39.06       59.78      1.82 o 
  -1   3  11     2337.39     2184.80     31.21 o 
   0   3  11      892.92      938.98     11.66 o 
   1   3  11       49.83       44.57      3.15 o 
   2   3  11     2516.93     2489.60     32.86 o 
   3   3  11       41.60       55.64      4.65 o 
   4   3  11      640.45      628.97     15.67 o 
   5   3  11       69.05       87.12      6.28 o 
   6   3  11        2.34       -4.81      7.57 o 
  -6   4  11        0.32       -1.34      3.82 o 
  -5   4  11       10.30       10.05      2.40 o 
  -4   4  11       72.63       73.26      3.83 o 
  -3   4  11      214.41      226.58      7.04 o 
  -2   4  11        0.84       88.00      5.72 o 
  -1   4  11        4.07        1.40      1.01 o 
   0   4  11       19.81       21.50      1.43 o 
   1   4  11        9.22        2.87      0.92 o 
   2   4  11      254.83      267.37      6.53 o 
   3   4  11      149.02      138.30      7.09 o 
   4   4  11        4.53       14.26      2.13 o 
   5   4  11       46.06       39.82      2.94 o 
   6   4  11       15.52       30.84      8.05 o 
  -5   5  11        1.26       12.58      3.60 o 
  -4   5  11      624.25      588.18     12.33 o 
  -3   5  11      649.04      612.76     10.72 o 
  -2   5  11      179.72      157.11      4.36 o 
  -1   5  11     1405.66     1350.28     18.92 o 
   0   5  11      142.50      137.71      2.48 o 
   1   5  11       97.41       97.96      2.61 o 
   2   5  11      896.83      899.07     13.70 o 
   3   5  11      182.45      192.47      7.94 o 
   4   5  11      581.42      585.81     13.00 o 
   5   5  11       64.98       70.96      3.53 o 
  -5   6  11      520.84      496.26     14.16 o 
  -4   6  11      405.72      398.39     15.16 o 
  -3   6  11      795.48      753.02     12.18 o 
  -2   6  11     1957.39     1942.93     28.18 o 
  -1   6  11        1.53        3.88      1.71 o 
   0   6  11      964.21     1048.57     13.75 o 
   1   6  11     1027.48     1085.33     15.48 o 
   2   6  11       22.89       29.41      2.50 o 
   3   6  11     1444.28     1506.48     27.80 o 
   4   6  11      101.69      116.30      4.34 o 
  -4   7  11      247.41      233.53      9.12 o 
  -3   7  11      566.45      520.29     15.91 o 
  -2   7  11        0.86        9.10      2.20 o 
  -1   7  11      322.56      334.73      7.15 o 
   0   7  11      711.35      734.57     17.39 o 
   1   7  11       24.06       39.35      2.74 o 
   2   7  11      703.80      731.91     15.33 o 
   3   7  11        0.12        5.67      2.60 o 
   4   7  11      140.71      147.23      5.91 o 
  -3   8  11        5.90        4.37      2.96 o 
  -2   8  11       59.56       51.06      3.28 o 
  -1   8  11       13.09        9.57      2.35 o 
   0   8  11        0.27       -1.00      4.89 o 
   1   8  11        9.47       15.22      6.27 o 
   2   8  11       59.01       64.22      5.04 o 
  -7   0  12      377.72      376.35     23.46 o 
  -6   0  12      153.26      162.10     11.47 o 
  -5   0  12     1153.95     1161.82     33.96 o 
  -4   0  12      286.14      268.88      5.35 o 
  -3   0  12      259.95      261.96      4.63 o 
  -2   0  12     3110.48     2909.79     52.86 o 
  -1   0  12     5811.97     6113.23    211.19 o 
   0   0  12     2801.48     2921.54     49.18 o 
   1   0  12     4389.41     4544.61     67.24 o 
   2   0  12      543.73      522.94      8.95 o 
   3   0  12       78.99       64.71      3.62 o 
   4   0  12     1743.21     1706.59     29.80 o 
   5   0  12      396.98      411.95     10.28 o 
   6   0  12      805.96      826.18     28.60 o 
  -6   1  12      427.33      450.31     11.76 o 
  -5   1  12        2.12        8.08      1.43 o 
  -4   1  12      713.11      682.55      9.72 o 
  -3   1  12      660.89      610.20      7.42 o 
  -2   1  12      669.04      751.59      8.32 o 
  -1   1  12     2343.04     2194.74     23.47 o 
   0   1  12     1439.81     1562.53     19.25 o 
   1   1  12        4.47       13.40      2.31 o 
   2   1  12     1810.36     1951.61     21.05 o 
   3   1  12      158.08      159.28      3.60 o 
   4   1  12        3.04        3.78      1.03 o 
   5   1  12      951.46      971.21     16.43 o 
   6   1  12      158.60      148.17      5.44 o 
  -6   2  12       21.89       12.66      2.43 o 
  -5   2  12       60.47       55.70      2.21 o 
  -4   2  12       19.46       18.70      1.24 o 
  -3   2  12       81.41       90.75      7.60 o 
  -2   2  12       49.74       42.15      1.09 o 
  -1   2  12      249.41      225.94      4.32 o 
   0   2  12      179.31      198.29      3.75 o 
   1   2  12       78.65       80.22      2.14 o 
   2   2  12        0.12       38.61      3.43 o 
   3   2  12       26.40       30.47      3.07 o 
   4   2  12      150.46      134.10      4.43 o 
   5   2  12       40.63       29.31      1.91 o 
   6   2  12       18.76       21.22      3.42 o 
  -6   3  12      289.98      304.47     14.04 o 
  -5   3  12       29.64       30.92      2.64 o 
  -4   3  12       25.04       35.34      3.76 o 
  -3   3  12     1239.03     1231.28     18.90 o 
  -2   3  12     1007.80     1026.93     25.52 o 
  -1   3  12      117.31      133.82      2.43 o 
   0   3  12     1789.65     1808.04     23.13 o 
   1   3  12       33.87       38.21      1.49 o 
   2   3  12     1717.03     1779.12     22.59 o 
   3   3  12      560.28      558.06      8.48 o 
   4   3  12     1329.87     1285.86     20.75 o 
   5   3  12      977.22      974.16     15.28 o 
   6   3  12      331.06      328.95     12.15 o 
  -6   4  12       88.48       92.64      6.30 o 
  -5   4  12       96.81      122.98      8.64 o 
  -4   4  12     1154.12     1167.15     19.65 o 
  -3   4  12      181.80      183.66      3.62 o 
  -2   4  12      921.39      886.93     12.25 o 
  -1   4  12     1373.15     1303.27     20.31 o 
   0   4  12      465.63      459.57      5.80 o 
   1   4  12     2962.71     2900.31     36.62 o 
   2   4  12      105.47      108.58      5.07 o 
   3   4  12     1385.37     1386.74     24.58 o 
   4   4  12     1043.07     1056.41     17.87 o 
   5   4  12       13.73       18.50      2.05 o 
  -5   5  12      385.07      332.73     19.37 o 
  -4   5  12       11.66       42.15      4.80 o 
  -3   5  12      302.35      291.12      5.40 o 
  -2   5  12       18.46       57.82      3.66 o 
  -1   5  12      655.02      607.13      9.85 o 
   0   5  12     1484.73     1523.47     18.64 o 
   1   5  12     1748.28     1635.38     21.33 o 
   2   5  12      613.39      611.28     10.28 o 
   3   5  12      145.25      185.05      7.71 o 
   4   5  12       30.90       45.47      3.07 o 
   5   5  12      394.57      398.25     10.46 o 
  -5   6  12        5.84        7.07      3.41 o 
  -4   6  12       28.66       14.18      5.75 o 
  -3   6  12       23.09       58.39     10.42 o 
  -2   6  12      200.36      191.88      4.18 o 
  -1   6  12      180.92      177.89      5.32 o 
   0   6  12       18.34       10.39      1.35 o 
   1   6  12        0.06        1.16      1.51 o 
   2   6  12      265.88      267.52      6.89 o 
   3   6  12       14.14       10.28      3.42 o 
   4   6  12        0.07        4.24      3.51 o 
  -4   7  12      161.41      157.23      6.66 o 
  -3   7  12      375.22      355.14     12.27 o 
  -2   7  12       24.30       52.49      3.55 o 
  -1   7  12      557.88      574.05     12.72 o 
   0   7  12      235.67      271.28      6.04 o 
   1   7  12       11.12       18.99      4.38 o 
   2   7  12      207.31      230.69      6.45 o 
   3   7  12       98.58       99.97      4.81 o 
  -2   8  12      288.06      294.21      9.55 o 
  -1   8  12      235.27      208.76      7.60 o 
   0   8  12      190.35      200.33      6.57 o 
   1   8  12      743.17      823.25     23.71 o 
   2   8  12        7.10        7.33      4.97 o 
  -6   1  13      107.28      110.40      4.80 o 
  -5   1  13      597.57      638.03     17.30 o 
  -4   1  13      208.44      188.63      3.64 o 
  -3   1  13     1375.17     1369.68     19.32 o 
  -2   1  13     3266.45     3286.99     40.83 o 
  -1   1  13      210.09      175.18      2.99 o 
   0   1  13     3276.93     3314.10     55.11 o 
   1   1  13      410.06      406.82      6.06 o 
   2   1  13       93.91      161.98      6.37 o 
   3   1  13      703.52      706.65      8.62 o 
   4   1  13       92.37      119.13      3.46 o 
   5   1  13      106.98      115.66      3.33 o 
   6   1  13       28.97       28.37      4.02 o 
  -6   2  13      356.68      363.96     15.30 o 
  -5   2  13      143.67      154.09     11.82 o 
  -4   2  13     3163.65     3113.33     42.86 o 
  -3   2  13      877.27      846.59     14.07 o 
  -2   2  13     1166.74     1101.07     16.66 o 
  -1   2  13     2746.16     2669.96     40.48 o 
   0   2  13      126.53      138.03      3.74 o 
   1   2  13     3879.95     3914.07     57.20 o 
   2   2  13     2239.86     2256.44     27.12 o 
   3   2  13       93.69       86.28      1.98 o 
   4   2  13     1284.70     1330.72     21.11 o 
   5   2  13      318.06      305.91      5.94 o 
   6   2  13       66.78       74.13      4.11 o 
  -6   3  13       34.54       35.28      4.87 o 
  -5   3  13      513.81      482.52     15.83 o 
  -4   3  13       13.15       30.19      2.90 o 
  -3   3  13      854.06      828.38     23.37 o 
  -2   3  13      807.33      828.98     13.23 o 
  -1   3  13       31.73       39.70      2.42 o 
   0   3  13     1224.71     1241.32     16.37 o 
   1   3  13     1734.04     1707.16     21.87 o 
   2   3  13      123.26      125.83      4.00 o 
   3   3  13      503.70      488.22      7.35 o 
   4   3  13       68.45       76.72      2.90 o 
   5   3  13      123.04      121.61      4.43 o 
   6   3  13      137.51      135.99      9.77 o 
  -6   4  13       14.97       20.21      3.80 o 
  -5   4  13        4.42        3.89      2.53 o 
  -4   4  13      371.31      354.43     10.32 o 
  -3   4  13       11.88       23.27      4.24 o 
  -2   4  13       21.09       20.76      2.09 o 
  -1   4  13      288.26      278.05      4.85 o 
   0   4  13       42.96       36.40      1.90 o 
   1   4  13       72.72       67.56      2.05 o 
   2   4  13       27.38       54.71      2.68 o 
   3   4  13        7.49       20.09      3.64 o 
   4   4  13        6.42        7.49      2.21 o 
   5   4  13        1.42       -1.29      2.52 o 
  -5   5  13      448.46      411.35     18.45 o 
  -4   5  13       29.48       33.05      3.26 o 
  -3   5  13     1387.23     1367.54     20.47 o 
  -2   5  13      332.64      356.99      6.23 o 
  -1   5  13        0.39        3.08      1.83 o 
   0   5  13      935.63      947.28     12.40 o 
   1   5  13     1143.23     1100.52     18.73 o 
   2   5  13       71.48      109.30      3.56 o 
   3   5  13      443.32      452.19      9.92 o 
   4   5  13        9.86       23.38      4.85 o 
   5   5  13       53.73       49.63      3.51 o 
  -4   6  13      540.40      521.66     16.47 o 
  -3   6  13      317.64      298.24      6.02 o 
  -2   6  13      802.16      779.41     14.63 o 
  -1   6  13     1952.14     1970.95     28.51 o 
   0   6  13       80.52       77.68      2.35 o 
   1   6  13      355.86      408.35      7.85 o 
   2   6  13     1342.43     1368.51     22.97 o 
   3   6  13        2.76       -0.28      2.40 o 
   4   6  13      553.01      592.92     14.24 o 
  -4   7  13        1.06        5.81      3.91 o 
  -3   7  13       92.18       85.60      5.38 o 
  -2   7  13      415.56      420.35     10.14 o 
  -1   7  13        0.21        5.87      3.14 o 
   0   7  13      258.68      274.22      6.32 o 
   1   7  13      336.40      314.90     12.46 o 
   2   7  13        5.28       20.68      3.21 o 
   3   7  13      591.40      609.77     15.75 o 
  -2   8  13       16.43       16.55      3.95 o 
  -1   8  13        0.10        4.85      2.27 o 
   0   8  13        0.89       -1.28      3.56 o 
   1   8  13       31.01       36.87      4.65 o 
   2   8  13        4.67        0.90      4.34 o 
  -6   0  14      745.46      845.08     49.48 o 
  -5   0  14       61.65       62.12      9.23 o 
  -4   0  14       12.94       54.87      8.89 o 
  -3   0  14     2837.02     2743.53     93.94 o 
  -2   0  14      440.54      477.59      9.05 o 
  -1   0  14     5739.08     5549.57    119.44 o 
   0   0  14      898.63      944.56     25.04 o 
   1   0  14      205.58      228.89     14.01 o 
   2   0  14     1577.19     1496.02     26.52 o 
   3   0  14      213.12      174.72      4.34 o 
   4   0  14       31.81       33.44      2.45 o 
   5   0  14      844.41      835.25     19.02 o 
   6   0  14       80.41       89.06      6.35 o 
  -6   1  14       10.27        9.39      2.45 o 
  -5   1  14      544.64      598.49     24.96 o 
  -4   1  14       67.24       58.74      1.75 o 
  -3   1  14        6.32       15.85      2.69 o 
  -2   1  14     2089.44     2051.33     26.20 o 
  -1   1  14        8.48       16.13      4.21 o 
   0   1  14     2821.86     2923.53     39.83 o 
   1   1  14     1833.80     1795.50     23.48 o 
   2   1  14       61.41       93.80      2.97 o 
   3   1  14      310.91      294.62      4.42 o 
   4   1  14      696.22      675.71      9.81 o 
   5   1  14       22.12       24.60      2.61 o 
   6   1  14      247.59      230.73      7.79 o 
  -6   2  14        9.39       16.82      4.46 o 
  -5   2  14        5.04       11.38      2.83 o 
  -4   2  14       94.62       94.38      3.14 o 
  -3   2  14        3.25        4.02      0.77 o 
  -2   2  14       19.92       98.12      4.24 o 
  -1   2  14      164.01      163.32      3.85 o 
   0   2  14       20.45       20.02      1.60 o 
   1   2  14      473.08      476.34      7.09 o 
   2   2  14        6.80       28.52      3.02 o 
   3   2  14        2.70       34.64      5.82 o 
   4   2  14       35.08       29.26      2.57 o 
   5   2  14       64.54       59.30      2.67 o 
   6   2  14      119.94      115.15      5.20 o 
  -6   3  14        0.00        3.79      3.69 o 
  -5   3  14      372.24      365.09     16.41 o 
  -4   3  14      226.28      259.73      6.53 o 
  -3   3  14       38.94       44.95      1.98 o 
  -2   3  14       39.91       38.55      1.53 o 
  -1   3  14      276.61      257.22      5.04 o 
   0   3  14      638.95      651.77      9.13 o 
   1   3  14      616.94      641.97      8.83 o 
   2   3  14      659.74      657.65      9.32 o 
   3   3  14      605.22      607.36      8.99 o 
   4   3  14      333.98      379.69      8.73 o 
   5   3  14       19.09       11.46      1.94 o 
  -5   4  14      262.17      228.54      8.71 o 
  -4   4  14      255.26      286.01      6.11 o 
  -3   4  14      805.97      858.92     14.67 o 
  -2   4  14      771.83      714.58     10.47 o 
  -1   4  14      555.77      546.23      7.77 o 
   0   4  14     1550.18     1603.14     20.90 o 
   1   4  14      208.37      207.76      3.69 o 
   2   4  14      248.28      257.30      4.37 o 
   3   4  14      316.39      301.13      6.44 o 
   4   4  14      442.59      443.62      8.83 o 
   5   4  14      846.01      863.43     18.57 o 
  -5   5  14       44.60       47.33      4.28 o 
  -4   5  14      568.53      534.30     12.09 o 
  -3   5  14       17.44       26.91      1.94 o 
  -2   5  14      797.89      831.64     13.54 o 
  -1   5  14      722.49      666.43     10.03 o 
   0   5  14      677.37      703.26      9.62 o 
   1   5  14      150.01      153.47      3.61 o 
   2   5  14      428.90      412.61      8.06 o 
   3   5  14      500.77      502.23     11.56 o 
   4   5  14      183.77      175.86      5.48 o 
   5   5  14       58.05       39.39      3.25 o 
  -4   6  14       61.57       54.09      4.75 o 
  -3   6  14       25.70       23.00      1.97 o 
  -2   6  14       30.58       80.52      4.54 o 
  -1   6  14       28.02       24.70      1.80 o 
   0   6  14        0.02        2.01      1.52 o 
   1   6  14        2.66        3.01      1.57 o 
   2   6  14        3.88       12.94      2.07 o 
   3   6  14        0.59        4.21      3.89 o 
   4   6  14        4.95        2.12      2.36 o 
  -3   7  14        9.99        7.85      7.57 o 
  -2   7  14      504.11      498.67     11.81 o 
  -1   7  14       13.55       13.77      2.13 o 
   0   7  14      243.96      296.91      8.24 o 
   1   7  14      689.34      737.80     16.68 o 
   2   7  14      127.53      122.42      5.90 o 
   3   7  14      115.68      111.14      5.44 o 
  -2   8  14        0.61        0.65      2.57 o 
  -1   8  14      367.72      388.79     11.64 o 
   0   8  14      306.31      297.48      9.56 o 
   1   8  14      174.46      198.08     10.68 o 
  -6   1  15       33.28       40.12      2.77 o 
  -5   1  15       19.68       21.55      3.35 o 
  -4   1  15     1316.80     1287.54     19.45 o 
  -3   1  15      171.55      186.15      5.15 o 
  -2   1  15      827.26      822.58     11.09 o 
  -1   1  15     1481.56     1499.99     24.35 o 
   0   1  15      570.59      607.52     11.17 o 
   1   1  15     2355.31     2259.99     31.01 o 
   2   1  15      117.06      117.91      2.42 o 
   3   1  15      190.73      190.48      4.22 o 
   4   1  15      187.91      186.43      3.78 o 
   5   1  15       73.42       75.93      3.23 o 
   6   1  15      133.60      125.81      5.52 o 
  -6   2  15       81.38       68.73      3.92 o 
  -5   2  15      439.13      442.51     11.71 o 
  -4   2  15       34.11       63.18      4.65 o 
  -3   2  15     3237.79     3163.41     53.31 o 
  -2   2  15      632.41      621.88     12.17 o 
  -1   2  15     1432.33     1399.15     18.62 o 
   0   2  15     3671.70     3785.27     51.25 o 
   1   2  15     1238.40     1260.58     18.64 o 
   2   2  15      826.87      797.26     10.56 o 
   3   2  15     1036.89     1069.65     13.54 o 
   4   2  15       80.86      108.03      4.01 o 
   5   2  15      780.60      803.11     13.60 o 
   6   2  15       12.38        6.52      2.68 o 
  -6   3  15      155.72      142.30     10.17 o 
  -5   3  15      131.93      116.04      4.17 o 
  -4   3  15      422.18      428.25      7.71 o 
  -3   3  15      236.62      220.96      7.83 o 
  -2   3  15      757.82      731.32     12.44 o 
  -1   3  15      725.78      721.57      9.97 o 
   0   3  15       82.05       88.09      3.17 o 
   1   3  15       71.27       71.73      2.20 o 
   2   3  15      868.55      835.87     11.40 o 
   3   3  15        4.87        4.51      1.31 o 
   4   3  15      651.50      662.66     11.82 o 
   5   3  15        1.52        6.31      2.18 o 
  -5   4  15        0.08       -0.75      4.09 o 
  -4   4  15        0.98        2.13      1.48 o 
  -3   4  15       31.00       38.85      3.84 o 
  -2   4  15       25.04       22.69      1.58 o 
  -1   4  15       60.55       44.45      1.72 o 
   0   4  15       43.54       40.91      2.35 o 
   1   4  15      482.84      452.22      6.77 o 
   2   4  15       23.10       51.32      3.67 o 
   3   4  15       61.35       53.02      3.79 o 
   4   4  15       30.75       26.08      3.18 o 
   5   4  15        0.18        1.49      2.29 o 
  -5   5  15       60.55       59.77      6.96 o 
  -4   5  15      423.52      424.73     13.73 o 
  -3   5  15       71.30       94.00      4.66 o 
  -2   5  15      330.23      357.06      6.48 o 
  -1   5  15      552.13      574.14      8.66 o 
   0   5  15       14.07       13.76      1.28 o 
   1   5  15      240.13      244.10      4.98 o 
   2   5  15      492.33      474.98      9.42 o 
   3   5  15      143.81      146.63      4.64 o 
   4   5  15      272.62      271.56      7.40 o 
  -4   6  15       79.94       86.33      5.39 o 
  -3   6  15      600.91      597.88     13.68 o 
  -2   6  15      246.89      251.33      5.44 o 
  -1   6  15      335.77      339.48      6.62 o 
   0   6  15     1151.84     1277.86     20.86 o 
   1   6  15       75.19       76.31      4.21 o 
   2   6  15      501.66      508.06     10.21 o 
   3   6  15      774.73      751.40     19.30 o 
   4   6  15       10.40       11.28      3.18 o 
  -3   7  15        8.70       10.52      5.01 o 
  -2   7  15      161.91      169.59      5.43 o 
  -1   7  15      141.64      136.56      6.94 o 
   0   7  15        3.44        7.21      2.60 o 
   1   7  15      199.09      216.68      8.26 o 
   2   7  15      401.83      372.19     16.60 o 
   3   7  15        6.04        1.31      5.01 o 
  -1   8  15       47.66       36.96      5.88 o 
   0   8  15        1.36        6.91      2.91 o 
   1   8  15       26.93       22.03      4.80 o 
  -6   0  16        0.36        1.32      6.07 o 
  -5   0  16      850.34      998.80     73.04 o 
  -4   0  16      335.94      299.96     11.79 o 
  -3   0  16      128.01      107.37      5.19 o 
  -2   0  16     1948.07     1857.29     36.65 o 
  -1   0  16      136.94      137.68      7.54 o 
   0   0  16     2894.30     2963.70     65.79 o 
   1   0  16       59.41       50.69      2.07 o 
   2   0  16      825.97      861.15     15.85 o 
   3   0  16      785.68      779.71     14.54 o 
   4   0  16      726.72      673.28     13.31 o 
   5   0  16      506.62      465.90     13.80 o 
   6   0  16      123.57      119.20     11.03 o 
  -6   1  16      269.50      281.01      8.47 o 
  -5   1  16        5.28        3.48      1.78 o 
  -4   1  16      161.65      186.49      6.84 o 
  -3   1  16      954.21      912.17     13.65 o 
  -2   1  16       77.20       88.30      2.09 o 
  -1   1  16     1228.90     1190.66     21.02 o 
   0   1  16       20.18       15.53      1.27 o 
   1   1  16     1025.56     1026.56     15.63 o 
   2   1  16      499.06      487.88      7.24 o 
   3   1  16        1.39        4.58      1.10 o 
   4   1  16     1082.67     1109.40     15.69 o 
   5   1  16      527.74      517.88     12.00 o 
   6   1  16       94.41       72.64      4.60 o 
  -6   2  16       50.95       43.73      3.56 o 
  -5   2  16      133.07      107.61      3.89 o 
  -4   2  16      151.78      121.78      3.91 o 
  -3   2  16        4.92       15.14      3.69 o 
  -2   2  16       76.96      101.46      4.93 o 
  -1   2  16      362.54      379.98      7.29 o 
   0   2  16      123.88      121.49      3.28 o 
   1   2  16      559.49      521.47      8.14 o 
   2   2  16       61.38      119.66      5.98 o 
   3   2  16       83.36       75.94      2.06 o 
   4   2  16       40.89       36.92      2.52 o 
   5   2  16       83.64       70.30      5.02 o 
  -6   3  16      213.72      194.00      9.85 o 
  -5   3  16       31.47       21.14      2.33 o 
  -4   3  16     1333.32     1298.35     21.82 o 
  -3   3  16      382.45      382.12      7.12 o 
  -2   3  16        9.77       41.71      2.26 o 
  -1   3  16      636.23      602.07      9.14 o 
   0   3  16        0.86        0.36      0.91 o 
   1   3  16        4.18        4.41      1.10 o 
   2   3  16        3.90        2.75      1.15 o 
   3   3  16       19.57       38.86      4.42 o 
   4   3  16      379.82      388.51      7.85 o 
   5   3  16      140.59      140.79      6.50 o 
  -5   4  16      462.98      450.79     11.59 o 
  -4   4  16      604.29      635.63     10.79 o 
  -3   4  16      230.46      251.30      5.12 o 
  -2   4  16      955.28      995.63     14.93 o 
  -1   4  16       22.05       19.54      1.94 o 
   0   4  16      450.53      492.99      7.52 o 
   1   4  16      145.55      157.86      3.19 o 
   2   4  16        0.64       10.28      1.67 o 
   3   4  16      492.97      514.50      9.86 o 
   4   4  16       33.13       50.54      3.59 o 
   5   4  16       49.33       48.93      3.00 o 
  -5   5  16        3.64        1.48      2.62 o 
  -4   5  16      114.51      128.99      5.41 o 
  -3   5  16      285.99      287.21      5.37 o 
  -2   5  16       21.29       43.79      2.24 o 
  -1   5  16     1217.69     1299.89     19.38 o 
   0   5  16      145.27      150.69      3.66 o 
   1   5  16      500.67      517.46     10.45 o 
   2   5  16      438.48      444.52      8.77 o 
   3   5  16        3.62        4.73      3.38 o 
   4   5  16      119.44      101.85      7.30 o 
  -4   6  16        0.66       -2.50      3.87 o 
  -3   6  16       40.70       62.11      3.81 o 
  -2   6  16       16.40       37.93      2.93 o 
  -1   6  16       55.58       47.34      3.14 o 
   0   6  16        6.18       13.12      2.21 o 
   1   6  16       13.10       12.21      2.24 o 
   2   6  16      175.79      185.18      5.77 o 
   3   6  16       13.35       14.13      3.83 o 
  -3   7  16      171.35      164.46     13.49 o 
  -2   7  16       19.06       32.06      2.74 o 
  -1   7  16      205.34      216.11      8.66 o 
   0   7  16      255.17      290.28      9.88 o 
   1   7  16      491.33      487.27     15.28 o 
   2   7  16      204.56      192.08     12.96 o 
   0   8  16      383.58      429.82     19.57 o 
  -6   1  17      119.88       98.73      4.35 o 
  -5   1  17       31.20       37.60      2.33 o 
  -4   1  17       38.88       38.13      2.07 o 
  -3   1  17      395.87      388.52     12.90 o 
  -2   1  17       60.37       90.12      2.86 o 
  -1   1  17      689.19      650.78     13.38 o 
   0   1  17      861.71      885.14     13.25 o 
   1   1  17      227.86      220.61      4.30 o 
   2   1  17     1083.23     1028.66     14.04 o 
   3   1  17      514.37      516.55      7.29 o 
   4   1  17      118.18      102.61      2.89 o 
   5   1  17       51.97       50.53      3.06 o 
  -6   2  17       23.26       20.57      5.29 o 
  -5   2  17      258.57      270.10     18.87 o 
  -4   2  17     1312.86     1301.05     30.39 o 
  -3   2  17       40.08       42.44      4.24 o 
  -2   2  17     1655.41     1649.31     25.76 o 
  -1   2  17      108.95      123.39      6.50 o 
   0   2  17      201.16      197.58      4.54 o 
   1   2  17     2323.53     2284.62     31.38 o 
   2   2  17      491.68      479.87      7.71 o 
   3   2  17     1300.94     1239.73     15.99 o 
   4   2  17     1184.22     1198.68     20.03 o 
   5   2  17        6.34        6.16      2.03 o 
  -5   3  17      378.91      374.17     14.88 o 
  -4   3  17      179.84      199.28      4.46 o 
  -3   3  17     1002.71     1016.12     17.41 o 
  -2   3  17       11.21       10.99      1.65 o 
  -1   3  17      337.63      334.19      5.76 o 
   0   3  17      485.76      503.82      8.27 o 
   1   3  17       30.65       26.45      2.83 o 
   2   3  17      338.76      355.20      5.85 o 
   3   3  17      311.48      314.72      6.79 o 
   4   3  17       75.28       79.94      4.20 o 
   5   3  17      198.56      189.82      6.03 o 
  -5   4  17        7.07       12.33      3.47 o 
  -4   4  17       17.06       14.81      1.82 o 
  -3   4  17       69.70       98.36      3.17 o 
  -2   4  17      224.10      202.90      4.34 o 
  -1   4  17       60.01       41.89      2.31 o 
   0   4  17       48.37       46.74      1.70 o 
   1   4  17        0.83        0.76      0.91 o 
   2   4  17        5.70       11.27      1.57 o 
   3   4  17        0.55        4.87      1.74 o 
   4   4  17        0.78        5.88      2.73 o 
   5   4  17       91.76       78.95      3.74 o 
  -4   5  17       49.23       47.64      3.85 o 
  -3   5  17      185.38      188.76      5.46 o 
  -2   5  17       12.38       19.76      1.96 o 
  -1   5  17      146.68      155.87      3.79 o 
   0   5  17      640.88      722.26     12.22 o 
   1   5  17        6.64        5.10      1.48 o 
   2   5  17      468.26      517.78     10.30 o 
   3   5  17       62.23       65.66      3.50 o 
   4   5  17        4.33        6.73      2.31 o 
  -4   6  17      203.66      189.93      7.03 o 
  -3   6  17      126.62      102.31      4.22 o 
  -2   6  17      834.28      852.82     19.95 o 
  -1   6  17      464.51      505.25     13.88 o 
   0   6  17      402.81      421.86      9.99 o 
   1   6  17      845.70      880.72     17.77 o 
   2   6  17      103.45       93.40      5.05 o 
   3   6  17      518.72      507.19     14.16 o 
  -2   7  17       29.98       35.91      3.53 o 
  -1   7  17      303.87      279.73      7.94 o 
   0   7  17       91.24      101.65      5.27 o 
   1   7  17        0.05        2.39      3.21 o 
   2   7  17      117.26      102.97      5.04 o 
  -6   0  18      350.65      360.35     27.87 o 
  -5   0  18        0.48        6.17      3.99 o 
  -4   0  18      209.38      280.46     17.59 o 
  -3   0  18      562.64      578.36     15.80 o 
  -2   0  18      252.93      245.65     13.30 o 
  -1   0  18      688.39      648.92     16.89 o 
   0   0  18      202.47      204.82      5.24 o 
   1   0  18      862.17      844.14     16.14 o 
   2   0  18      158.56      168.01      6.19 o 
   3   0  18      340.06      350.12      7.84 o 
   4   0  18     1231.56     1255.90     23.11 o 
   5   0  18        3.65       13.58      3.22 o 
  -6   1  18       68.25       78.69      6.18 o 
  -5   1  18      279.64      315.46     18.41 o 
  -4   1  18      114.40      123.99      4.11 o 
  -3   1  18      133.86      141.99      5.84 o 
  -2   1  18      203.51      238.65      7.02 o 
  -1   1  18      183.05      200.49      5.93 o 
   0   1  18      578.27      580.65     20.84 o 
   1   1  18       35.65       37.36      1.89 o 
   2   1  18      388.85      386.09      6.06 o 
   3   1  18      685.50      698.58      9.64 o 
   4   1  18       27.27       38.16      2.64 o 
   5   1  18      757.98      726.97     16.56 o 
  -5   2  18        3.60        1.69      2.45 o 
  -4   2  18       37.94       40.90      2.32 o 
  -3   2  18       50.91       73.61      9.20 o 
  -2   2  18       34.46       48.61      2.07 o 
  -1   2  18      262.28      238.23      6.67 o 
   0   2  18       18.17       16.33      1.96 o 
   1   2  18        3.97        4.99      1.83 o 
   2   2  18        0.22       24.81      2.53 o 
   3   2  18      130.27      139.55      3.17 o 
   4   2  18      152.24      138.42      4.01 o 
   5   2  18       76.45       65.26      3.28 o 
  -5   3  18      606.61      576.65     15.25 o 
  -4   3  18        3.48       12.42      1.77 o 
  -3   3  18      348.91      363.46      6.72 o 
  -2   3  18      457.33      456.20      8.29 o 
  -1   3  18      469.21      454.39      8.37 o 
   0   3  18     2128.00     2196.61     31.54 o 
   1   3  18       30.95       27.08      1.56 o 
   2   3  18      116.97      143.41      4.26 o 
   3   3  18      184.13      197.13      4.65 o 
   4   3  18       11.06       22.10      3.07 o 
   5   3  18      109.72      112.47      4.38 o 
  -5   4  18        7.79        4.89      2.87 o 
  -4   4  18      792.36      815.80     16.57 o 
  -3   4  18      248.56      254.39      9.45 o 
  -2   4  18      146.53      151.63      3.55 o 
  -1   4  18     2049.89     2090.06     30.96 o 
   0   4  18       16.25       13.71      1.90 o 
   1   4  18      385.10      425.03      7.21 o 
   2   4  18       91.53      105.31      3.13 o 
   3   4  18       87.22       80.46      3.09 o 
   4   4  18      315.58      332.06      8.72 o 
  -4   5  18        0.32        1.76      2.16 o 
  -3   5  18      580.55      596.61     12.06 o 
  -2   5  18      680.87      691.26     13.79 o 
  -1   5  18        6.17       10.05      1.98 o 
   0   5  18      424.71      484.42     12.18 o 
   1   5  18      230.22      236.79      5.60 o 
   2   5  18      331.70      351.46      7.69 o 
   3   5  18      481.23      478.87     11.50 o 
   4   5  18       13.27       15.30      2.86 o 
  -3   6  18       30.34       31.85      4.93 o 
  -2   6  18       26.00       21.26      2.16 o 
  -1   6  18        0.24        3.22      2.05 o 
   0   6  18        1.82        1.63      2.09 o 
   1   6  18       35.15       26.32      4.81 o 
   2   6  18      241.78      233.30      7.62 o 
   3   6  18        1.52        3.44      3.27 o 
  -2   7  18       44.15       41.63      3.14 o 
  -1   7  18       17.47       10.22      2.45 o 
   0   7  18       76.58       70.71      4.81 o 
   1   7  18       29.81       25.95      3.45 o 
   2   7  18      365.69      338.07     26.90 o 
  -5   1  19      156.12      161.95      5.41 o 
  -4   1  19       59.76       58.85      5.30 o 
  -3   1  19      428.22      401.88     17.64 o 
  -2   1  19      213.64      221.89      8.53 o 
  -1   1  19       40.39       51.48      2.67 o 
   0   1  19       13.08       16.08      1.41 o 
   1   1  19      990.44      962.12     14.53 o 
   2   1  19       58.85       81.92      2.38 o 
   3   1  19      927.42      884.87     12.05 o 
   4   1  19       88.44       75.16      3.06 o 
   5   1  19       15.15        3.11      2.70 o 
  -5   2  19       12.43       11.09      2.88 o 
  -4   2  19      616.30      670.39     20.11 o 
  -3   2  19      741.68      733.09     16.22 o 
  -2   2  19      756.41      723.33     11.18 o 
  -1   2  19     1808.78     1764.03     32.93 o 
   0   2  19      692.29      749.24     11.49 o 
   1   2  19       25.57       31.64      2.47 o 
   2   2  19     2132.87     2101.68     27.67 o 
   3   2  19      176.49      166.06      3.41 o 
   4   2  19      669.84      639.87     12.03 o 
   5   2  19      327.12      300.39      7.99 o 
  -5   3  19      155.28      150.39      5.90 o 
  -4   3  19      222.83      217.60      6.62 o 
  -3   3  19      121.01      124.25      3.60 o 
  -2   3  19      615.81      600.43     12.03 o 
  -1   3  19        1.02        0.97      1.58 o 
   0   3  19      366.81      389.66      6.93 o 
   1   3  19      427.59      414.27      6.58 o 
   2   3  19       70.68       81.08      2.52 o 
   3   3  19      660.91      660.95     11.13 o 
   4   3  19      134.05      142.15      5.05 o 
  -5   4  19       50.50       45.03      4.73 o 
  -4   4  19       57.92       67.25      3.71 o 
  -3   4  19        2.24        3.69      3.11 o 
  -2   4  19       20.57       18.35      1.92 o 
  -1   4  19       17.83       14.23      2.06 o 
   0   4  19       63.62       59.53      3.34 o 
   1   4  19       76.74       68.14      4.41 o 
   2   4  19      137.52      141.98      3.88 o 
   3   4  19       27.68       24.95      2.52 o 
   4   4  19       35.16       28.60      2.87 o 
  -4   5  19       20.53       20.37      3.30 o 
  -3   5  19       43.77       41.77      3.83 o 
  -2   5  19      435.81      454.64      8.18 o 
  -1   5  19        1.23        1.45      1.24 o 
   0   5  19      282.11      286.45      5.99 o 
   1   5  19       85.21       82.81      4.91 o 
   2   5  19       21.34       22.50      3.50 o 
   3   5  19      511.88      506.32     12.39 o 
  -3   6  19      173.48      158.25      6.67 o 
  -2   6  19       36.13       33.19      2.47 o 
  -1   6  19      759.87      778.97     18.13 o 
   0   6  19      493.47      592.83     15.84 o 
   1   6  19      428.81      395.40     20.07 o 
   2   6  19     1399.07     1382.28     34.28 o 
   3   6  19       87.19       83.62      6.76 o 
  -1   7  19       18.17       15.15      3.13 o 
   0   7  19      264.02      266.25     13.03 o 
   1   7  19      471.48      466.43     16.33 o 
  -5   0  20      814.86      879.42     62.00 o 
  -4   0  20       31.02       55.23      5.31 o 
  -3   0  20      358.99      379.62     12.08 o 
  -2   0  20      305.54      284.18      9.83 o 
  -1   0  20        6.01        2.34      2.05 o 
   0   0  20     1306.51     1349.03     28.03 o 
   1   0  20      336.84      334.16      8.37 o 
   2   0  20      979.68      946.03     17.60 o 
   3   0  20      598.02      619.24     12.61 o 
   4   0  20      108.91      123.83      6.16 o 
   5   0  20      763.77      727.33     28.70 o 
  -5   1  20      257.66      301.34     10.35 o 
  -4   1  20      684.64      679.34     19.95 o 
  -3   1  20       49.30       62.67      7.53 o 
  -2   1  20      430.29      446.47     22.26 o 
  -1   1  20      343.66      333.74     10.49 o 
   0   1  20        0.71        1.32      1.08 o 
   1   1  20      616.54      594.16      9.53 o 
   2   1  20        9.68       26.13      3.26 o 
   3   1  20      186.38      169.23      3.72 o 
   4   1  20      579.38      567.85     11.61 o 
   5   1  20        8.95        7.69      2.69 o 
  -5   2  20       23.46       25.44      3.40 o 
  -4   2  20       44.23       29.99      2.76 o 
  -3   2  20      109.03      101.32      4.27 o 
  -2   2  20       51.25      120.43      6.73 o 
  -1   2  20        3.04        0.77      0.88 o 
   0   2  20      241.62      241.37      4.63 o 
   1   2  20       47.93       48.99      3.20 o 
   2   2  20      137.43      146.78      6.38 o 
   3   2  20      128.66      126.99      3.73 o 
   4   2  20        7.98        6.78      2.02 o 
   5   2  20       28.03       23.35      4.12 o 
  -5   3  20       20.99       18.85      3.15 o 
  -4   3  20      471.17      501.76     18.77 o 
  -3   3  20       53.36       58.30      3.84 o 
  -2   3  20      420.88      422.97      9.05 o 
  -1   3  20     1510.47     1471.24     30.98 o 
   0   3  20      244.38      249.34      4.83 o 
   1   3  20      905.24      883.39     12.93 o 
   2   3  20       65.61       62.55      2.33 o 
   3   3  20      450.48      426.27      7.85 o 
   4   3  20      510.55      493.36     12.39 o 
  -4   4  20        4.64       15.21      2.81 o 
  -3   4  20      479.84      498.23     10.13 o 
  -2   4  20      487.42      500.60      9.76 o 
  -1   4  20      547.35      540.59     10.39 o 
   0   4  20      809.65      844.60     14.98 o 
   1   4  20       36.78       38.57      2.03 o 
   2   4  20     1042.31     1065.24     17.16 o 
   3   4  20      395.01      425.47      9.52 o 
   4   4  20       27.14       21.96      2.68 o 
  -4   5  20       90.41       73.45      4.67 o 
  -3   5  20        0.11        4.28      2.83 o 
  -2   5  20      367.93      342.79      7.51 o 
  -1   5  20      541.31      529.98     10.87 o 
   0   5  20       17.14       14.52      1.75 o 
   1   5  20      582.73      565.59     12.65 o 
   2   5  20      673.19      657.01     24.44 o 
   3   5  20      208.76      214.13      6.75 o 
  -3   6  20        0.64        2.23      2.83 o 
  -2   6  20       18.28       49.36      5.42 o 
  -1   6  20        0.77        4.83      3.22 o 
   0   6  20       12.74       12.58      2.98 o 
   1   6  20      156.78      125.99      5.83 o 
   2   6  20       27.98       28.90      3.64 o 
   0   7  20        7.33        5.51      4.11 o 
  -5   1  21       26.84       26.07      2.98 o 
  -4   1  21      115.17      113.52      4.36 o 
  -3   1  21        5.58        7.29      3.15 o 
  -2   1  21      638.93      602.70     12.32 o 
  -1   1  21      586.61      610.49     11.24 o 
   0   1  21        0.81        2.47      2.06 o 
   1   1  21      138.98      143.92      3.60 o 
   2   1  21     1484.46     1489.05     20.35 o 
   3   1  21        5.63       12.90      2.95 o 
   4   1  21      235.01      216.46      5.70 o 
  -5   2  21      633.00      640.46     26.84 o 
  -4   2  21       46.42       45.33      4.10 o 
  -3   2  21      934.03      937.19     25.39 o 
  -2   2  21      707.24      688.29     12.38 o 
  -1   2  21      160.49      146.76      4.19 o 
   0   2  21     1505.94     1580.31     24.08 o 
   1   2  21     1095.02     1096.88     16.82 o 
   2   2  21      380.92      375.33      6.03 o 
   3   2  21     1748.59     1732.51     23.85 o 
   4   2  21      109.06      104.18      4.07 o 
  -5   3  21       48.22       39.12      3.87 o 
  -4   3  21      404.14      404.88     13.15 o 
  -3   3  21       53.64       60.28      4.05 o 
  -2   3  21       97.83       89.49      3.18 o 
  -1   3  21      248.10      249.00      6.54 o 
   0   3  21      406.43      439.80      8.55 o 
   1   3  21      612.65      608.73     10.08 o 
   2   3  21      522.07      522.54     11.45 o 
   3   3  21       17.97       15.41      3.73 o 
   4   3  21      169.37      156.51      5.63 o 
  -4   4  21        2.97        4.54      2.22 o 
  -3   4  21       17.23       17.42      3.60 o 
  -2   4  21       12.53       50.07      3.31 o 
  -1   4  21      199.61      173.12      6.66 o 
   0   4  21        0.63        0.51      1.52 o 
   1   4  21      159.40      144.19      4.78 o 
   2   4  21        2.85       12.50      2.14 o 
   3   4  21        6.28        5.50      2.09 o 
  -3   5  21       20.40       17.54      2.71 o 
  -2   5  21      314.81      326.76      8.51 o 
  -1   5  21      478.23      461.60      9.51 o 
   0   5  21       24.87       30.85      3.13 o 
   1   5  21      353.63      331.45      9.75 o 
   2   5  21      514.54      534.48     15.03 o 
   3   5  21        3.09        4.90      2.61 o 
  -2   6  21      366.22      330.67     10.93 o 
  -1   6  21        4.82        5.56      2.72 o 
   0   6  21      574.52      612.69     17.02 o 
   1   6  21      745.09      742.35     30.90 o 
   2   6  21       92.29       76.96      4.73 o 
  -5   0  22      307.58      331.45     37.49 o 
  -4   0  22      733.78      737.35     71.57 o 
  -3   0  22      150.18      138.46      6.47 o 
  -2   0  22     1363.22     1372.26     38.15 o 
  -1   0  22     1305.29     1265.81     32.46 o 
   0   0  22        1.54       -6.33     12.77 o 
   1   0  22     1379.24     1369.09     25.01 o 
   2   0  22        0.40        2.02      1.92 o 
   3   0  22      275.74      248.28      6.50 o 
   4   0  22      159.03      161.78      5.40 o 
  -5   1  22       90.78       75.64      6.50 o 
  -4   1  22      136.19      141.43      8.66 o 
  -3   1  22      977.43     1029.40     19.93 o 
  -2   1  22      141.54      188.18      6.53 o 
  -1   1  22      342.54      355.26      7.01 o 
   0   1  22     1482.19     1581.73     23.55 o 
   1   1  22      162.86      154.06      3.80 o 
   2   1  22      287.95      273.11      5.75 o 
   3   1  22       68.27       66.30      2.62 o 
   4   1  22       98.31       85.97      3.50 o 
  -5   2  22       58.81       47.14      6.50 o 
  -4   2  22       42.45       26.70      3.56 o 
  -3   2  22       56.93       75.74     11.60 o 
  -2   2  22        0.15       15.99      3.30 o 
  -1   2  22       29.03       28.50      1.98 o 
   0   2  22       99.06      103.28      3.88 o 
   1   2  22       14.05       14.35      2.66 o 
   2   2  22      141.37      153.06      4.45 o 
   3   2  22       16.97       14.22      1.74 o 
   4   2  22       35.68       27.96      2.70 o 
  -4   3  22       21.74       33.92      3.64 o 
  -3   3  22       72.77       73.91      3.40 o 
  -2   3  22       91.00      116.29      4.52 o 
  -1   3  22      524.06      510.77     14.99 o 
   0   3  22      645.27      681.95     16.02 o 
   1   3  22        7.27        6.81      1.65 o 
   2   3  22      652.26      626.54     10.85 o 
   3   3  22      276.84      264.52      6.72 o 
   4   3  22        1.05        1.78      2.61 o 
  -4   4  22       48.55       55.99      6.09 o 
  -3   4  22        1.60        3.21      3.15 o 
  -2   4  22      473.41      484.75      9.50 o 
  -1   4  22      628.59      618.98     12.09 o 
   0   4  22      306.80      319.46     10.28 o 
   1   4  22      528.13      549.11     10.77 o 
   2   4  22       15.52       12.84      3.06 o 
   3   4  22      242.65      232.22      6.66 o 
  -3   5  22      157.82      137.20      9.85 o 
  -2   5  22       76.83       66.69      3.71 o 
  -1   5  22      294.48      298.04      8.90 o 
   0   5  22       98.04       93.96      4.45 o 
   1   5  22        7.87        6.49      2.45 o 
   2   5  22      565.60      583.60     15.77 o 
  -2   6  22       66.56       64.77      3.82 o 
  -1   6  22       87.34       84.51      4.37 o 
   0   6  22        0.41        2.88      2.27 o 
   1   6  22        0.41        1.08      4.04 o 
  -4   1  23       21.04       26.39      2.86 o 
  -3   1  23      712.63      695.55     14.81 o 
  -2   1  23      223.03      244.81      6.68 o 
  -1   1  23       25.36       21.93      1.84 o 
   0   1  23      323.36      345.40      8.82 o 
   1   1  23       57.73       57.87      2.95 o 
   2   1  23      558.30      578.94     10.01 o 
   3   1  23      541.82      519.71      9.71 o 
   4   1  23        3.75        6.02      2.63 o 
  -4   2  23      618.29      616.41     19.48 o 
  -3   2  23       98.79       82.96      3.78 o 
  -2   2  23      785.15      819.37     14.60 o 
  -1   2  23     1615.43     1689.74     40.40 o 
   0   2  23        5.42        3.54      1.75 o 
   1   2  23     1637.58     1658.34     25.03 o 
   2   2  23     1073.38     1049.40     16.62 o 
   3   2  23      158.37      148.46      6.42 o 
   4   2  23      469.88      438.28     10.87 o 
  -4   3  23        1.82        6.35      2.61 o 
  -3   3  23       75.61       69.01      5.76 o 
  -2   3  23      117.64      139.82      4.43 o 
  -1   3  23       20.83       12.57      3.99 o 
   0   3  23      655.88      682.64     12.59 o 
   1   3  23      121.35      116.74      4.62 o 
   2   3  23      280.09      270.59      9.72 o 
   3   3  23      281.13      260.81      6.80 o 
  -3   4  23       32.27       36.62      6.00 o 
  -2   4  23       59.13       44.50      2.89 o 
  -1   4  23       55.34       44.62      2.64 o 
   0   4  23       52.40       52.82      3.47 o 
   1   4  23       22.81       20.11      2.54 o 
   2   4  23        0.06        1.40      2.44 o 
   3   4  23        6.58        5.60      2.17 o 
  -2   5  23      310.87      294.19      8.88 o 
  -1   5  23       82.70       75.62      3.59 o 
   0   5  23      169.32      190.64      9.46 o 
   1   5  23       64.87       55.77      3.65 o 
   2   5  23      170.09      178.85     10.00 o 
   0   6  23       56.25       47.58      4.51 o 
  -4   0  24      358.02      328.19     14.20 o 
  -3   0  24      747.38      808.62     24.58 o 
  -2   0  24      106.19      101.07      5.83 o 
  -1   0  24      567.95      586.92     24.23 o 
   0   0  24      922.53      935.60     22.05 o 
   1   0  24      458.23      477.65     12.09 o 
   2   0  24      350.69      334.67      9.72 o 
   3   0  24      501.68      455.69     12.62 o 
   4   0  24       36.94       28.04      4.73 o 
  -4   1  24      221.06      207.46      7.50 o 
  -3   1  24       70.20       75.93      5.42 o 
  -2   1  24      934.63      957.60     19.52 o 
  -1   1  24      827.09      794.25     13.23 o 
   0   1  24      509.55      536.66      9.49 o 
   1   1  24      703.26      672.68     10.63 o 
   2   1  24       12.57       17.46      3.09 o 
   3   1  24       87.29       73.68      2.82 o 
  -4   2  24       16.73       15.69      3.62 o 
  -3   2  24       48.53       42.09      3.44 o 
  -2   2  24       16.41       46.85      4.90 o 
  -1   2  24       98.94       93.09      3.47 o 
   0   2  24      219.85      205.53      6.76 o 
   1   2  24        0.00        2.90      1.85 o 
   2   2  24        1.36        6.44      1.90 o 
   3   2  24       26.48       17.93      2.91 o 
  -4   3  24       87.00       76.87      5.11 o 
  -3   3  24       29.00       27.61      3.82 o 
  -2   3  24      335.58      355.84      9.14 o 
  -1   3  24       36.91       35.76      2.52 o 
   0   3  24       65.64       58.42      2.92 o 
   1   3  24      278.44      269.37      9.89 o 
   2   3  24       25.52       22.14      2.53 o 
   3   3  24       31.11       28.62      2.70 o 
  -3   4  24      390.21      388.01     12.78 o 
  -2   4  24       13.01       15.63      2.73 o 
  -1   4  24      532.35      544.97     13.23 o 
   0   4  24       58.39       50.03      4.30 o 
   1   4  24      120.93      119.46      5.18 o 
   2   4  24      405.15      415.47     12.29 o 
  -2   5  24      565.94      578.25     14.94 o 
  -1   5  24       10.20        9.64      2.72 o 
   0   5  24      314.70      316.11     10.12 o 
   1   5  24       85.59       71.88      4.63 o 
  -4   1  25       87.05       82.52      6.09 o 
  -3   1  25       18.46       18.63      3.16 o 
  -2   1  25      399.81      398.86     13.64 o 
  -1   1  25      299.54      317.90      8.73 o 
   0   1  25      206.27      204.78      5.33 o 
   1   1  25      372.83      369.62      7.35 o 
   2   1  25      468.97      464.70      9.47 o 
   3   1  25       48.38       37.88      2.50 o 
  -4   2  25        7.30       12.59      4.16 o 
  -3   2  25      438.34      457.60     12.81 o 
  -2   2  25      411.69      404.08     12.84 o 
  -1   2  25      220.43      237.12      8.73 o 
   0   2  25     1296.88     1449.01     25.19 o 
   1   2  25       37.71       30.94      2.12 o 
   2   2  25      739.70      717.06     13.85 o 
   3   2  25      569.67      546.39     12.61 o 
  -3   3  25        1.81        0.67      3.37 o 
  -2   3  25       47.82       54.58      3.24 o 
  -1   3  25      117.76      107.21      6.40 o 
   0   3  25        3.49        4.58      2.18 o 
   1   3  25      531.22      529.83     14.12 o 
   2   3  25        2.20        4.39      2.13 o 
  -2   4  25       24.01       34.16      3.15 o 
  -1   4  25        0.52        5.51      2.29 o 
   0   4  25       10.03        8.80      3.83 o 
   1   4  25       11.96        8.28      2.26 o 
   2   4  25        3.51       37.11     17.91 o 
  -1   5  25       95.34       94.79      5.34 o 
   0   5  25        0.80        3.70      2.72 o 
  -3   0  26      802.29      854.30     34.16 o 
  -2   0  26      976.07      947.10     32.59 o 
  -1   0  26        5.91        7.91      3.27 o 
   0   0  26      438.69      456.25     15.15 o 
   1   0  26      157.69      151.84      6.63 o 
   2   0  26       46.54       33.52      4.37 o 
   3   0  26       27.30       18.58      3.22 o 
  -3   1  26      176.19      186.29      8.04 o 
  -2   1  26       13.15       33.43      4.33 o 
  -1   1  26      699.62      685.00     14.78 o 
   0   1  26      148.70      129.74      4.69 o 
   1   1  26       97.14      104.25      4.43 o 
   2   1  26      160.73      136.72      5.74 o 
   3   1  26      148.63      108.67      4.13 o 
  -3   2  26       79.90       78.56      9.39 o 
  -2   2  26       28.47       51.43      7.09 o 
  -1   2  26       39.58       37.02      2.99 o 
   0   2  26      168.26      175.23      6.72 o 
   1   2  26        3.09        5.53      2.39 o 
   2   2  26       46.80       47.78      2.84 o 
  -3   3  26      430.39      423.17     15.96 o 
  -2   3  26        9.86        7.75      2.81 o 
  -1   3  26      250.89      248.87      7.15 o 
   0   3  26       60.27       55.91      4.11 o 
   1   3  26      131.26      119.07      5.90 o 
   2   3  26       42.56       41.89      3.15 o 
  -2   4  26      881.63      906.75     21.86 o 
  -1   4  26       14.89       10.20      2.62 o 
   0   4  26      431.98      442.38     12.25 o 
   1   4  26       64.54       65.74      6.59 o 
  -3   1  27      185.93      165.08      6.88 o 
  -2   1  27       81.86       90.33      6.73 o 
  -1   1  27       17.08       13.03      2.69 o 
   0   1  27       67.27       68.08      3.45 o 
   1   1  27       64.43       58.22      2.86 o 
   2   1  27      150.50      121.44      4.26 o 
  -3   2  27        2.00       -1.09      4.45 o 
  -2   2  27      210.27      218.20      8.33 o 
  -1   2  27      182.52      184.64      6.17 o 
   0   2  27      130.87      124.42      5.36 o 
   1   2  27      548.78      541.00     13.29 o 
   2   2  27      118.35       99.22      3.82 o 
  -2   3  27        1.47        1.86      2.76 o 
  -1   3  27      180.36      173.42     10.02 o 
   0   3  27       34.73       36.94      3.19 o 
   1   3  27        8.74        6.12      3.05 o 
  -2   0  28      328.06      312.85     22.54 o 
  -1   0  28      383.48      385.85     34.53 o 
   0   0  28      523.83      515.36     23.29 o 
   1   0  28      377.46      338.22     13.79 o 
   2   0  28       85.79       68.20      4.93 o 
  -2   1  28      104.27      105.90      8.72 o 
  -1   1  28      161.59      145.67      6.20 o 
   0   1  28      348.62      352.56     13.00 o 
   1   1  28        8.26        8.38      1.99 o 
  -2   2  28        6.90       10.12      2.65 o 
  -1   2  28        0.63        4.50      3.03 o 
   0   2  28        4.73        0.75      3.12 o 
   1   2  28       32.68       18.79      2.42 o 
  -1   3  28        1.98        1.28      2.57 o 
   0   3  28      204.94      185.47      7.09 o 
  -1   1  29       17.27        4.61      3.07 o 
   0   1  29      212.64      198.47      7.06 o 
                                                 
